# Supplementary material for: How deep is deep enough for RNA-Seq profiling of bacterial transcriptomes?
Source: BMC Genomics. 2012 Dec 27;13:734. doi: 10.1186/1471-2164-13-734 (PMC3543199; doi:10.1186/1471-2164-13-734)
Supplement: Additional file 1 — Table S1. Refseq accession numbers for strains included in this study. [file 1471-2164-13-734-S1.xlsx]

## Sheet: Sheet1
Supplementary Table 1. Refseq accession numbers for strains included in this study
Strain	Accession(s)
E. coli K-12	NC_000913
M. tuberculosis H37Rv	NC_000962
V. cholerae N16961	NC_002505, NC_002506
E. coli O157:H7 EDL933	NC_002655
