# Supplementary material for: How deep is deep enough for RNA-Seq profiling of bacterial transcriptomes?
Source: BMC Genomics. 2012 Dec 27;13:734. doi: 10.1186/1471-2164-13-734 (PMC3543199; doi:10.1186/1471-2164-13-734)
Supplement: Additional file 2 — Table S2. Reads per annotated ORF in 156M fragment data set before and after background subtraction. [file 1471-2164-13-734-S2.xlsx]

## Sheet: Sheet1
Supplementary Table 2: Reads per annotated ORF in 156M fragment data set before and after background subtraction
#ORF/Gene_number_and_name	no subtraction	0.5% subtraction	1% subtraction
b0001_thrL_thr_operon_leader_peptide	20536	20530	20525
b0002_thrA_fused_aspartokinase_I_and_homoserine_dehydrogenase_I	37017	36816	36615
b0003_thrB_homoserine_kinase	14102	14026	13949
b0004_thrC_threonine_synthase	31372	31266	31161
b0005_yaaX_predicted_protein	1329	1305	1280
b0006_yaaA_Peroxide_resistance_protein,_lowers_intracellular_iron	9745	9681	9618
b0007_yaaJ_predicted_transporter	2025	1908	1791
b0008_talB_transaldolase_B	293970	293892	293814
b0009_mog_molybdochelatase_incorporating_molybdenum_into_molybdopterin	16583	16535	16487
b0010_yaaH_inner_membrane_protein,_Grp1_Fun34_YaaH_family	1478	1431	1385
b0011_yaaW_conserved_protein,_UPF0174_family	468	410	354
b0013_yaaI_conserved_protein,_UPF0412_family	61	31	17
b0014_dnaK_chaperone_Hsp70,_co-chaperone_with_DnaJ	965761	965604	965447
b0015_dnaJ_chaperone_Hsp40,_co-chaperone_with_DnaK	45747	45655	45562
b0016_insL_IS186_transposase	10546	10455	10364
b4412_hokC_toxic_membrane_protein,_small	2547	2534	2522
b0018_mokC_regulatory_protein_for_HokC,_overlaps_CDS_of_hokC	3615	3598	3581
b0019_nhaA_sodium-proton_antiporter	13111	13015	12920
b0020_nhaR_DNA-binding_transcriptional_activator	7526	7452	7378
b0021_insB_IS1_transposase_B	631	590	549
b0022_insA_IS1_repressor_TnpA	1666	1644	1621
b0023_rpsT_30S_ribosomal_subunit_protein_S20	169090	169068	169047
b0024_yaaY_predicted_protein	481	463	445
b0025_ribF_bifunctional_riboflavin_kinase/FAD_synthetase	28560	28483	28406
b0026_ileS_isoleucyl-tRNA_synthetase	92483	92252	92022
b0027_lspA_prolipoprotein_signal_peptidase_(signal_peptidase_II)	10422	10381	10341
b0028_fkpB_FKBP-type_peptidyl-prolyl_cis-trans_isomerase_(rotamase)	7831	7795	7758
b0029_ispH_4-hydroxy-3-methylbut-2-enyl_diphosphate_reductase,_4Fe-4S_protein	13480	13402	13324
b0030_rihC_ribonucleoside_hydrolase_3	7110	7035	6960
b0031_dapB_dihydrodipicolinate_reductase	14848	14780	14713
b0032_carA_carbamoyl_phosphate_synthetase_small_subunit,_glutamine_amidotransferase	1053	960	866
b0033_carB_carbamoyl-phosphate_synthase_large_subunit	3219	2956	2692
b0034_caiF_DNA-binding_transcriptional_activator	1005	973	941
b0035_caiE_stimulator_of_CaiD_and_CaiB_enzyme_activities	318	272	243
b0036_caiD_carnitinyl-CoA_dehydratase	86	34	9
b0037_caiC_probable_crotonobetaine/carnitine-CoA_ligase	610	485	373
b0038_caiB_crotonobetainyl_CoA:carnitine_CoA_transferase	477	377	277
b0039_caiA_crotonobetaine_reductase_subunit_II,_FAD-binding	2093	1999	1909
b0040_caiT_predicted_transporter	469	369	314
b0041_fixA_predicted_electron_transfer_flavoprotein_subunit,_required_for_anaerobic_carnitine_reduction	74	18	1
b0042_fixB_predicted_electron_transfer_flavoprotein,_NAD/FAD-binding_domain_and_ETFP_adenine_nucleotide-binding_domain-like_protein	85	23	2
b0043_fixC_predicted_oxidoreductase_with_FAD/NAD(P)-binding_domain	110	25	1
b0044_fixX_predicted_4Fe-4S_ferredoxin-type_protein	26	6	0
b0045_yaaU_predicted_transporter	211	119	67
b0046_kefF_potassium-efflux_system_ancillary_protein_for_KefC,_glutathione-regulated;_quinone_oxidoreductase,_FMN-dependent	636	592	549
b0047_kefC_potassium:proton_antiporter	1949	1796	1644
b0048_folA_dihydrofolate_reductase	3710	3671	3631
b0049_apaH_diadenosine_tetraphosphatase	3757	3688	3619
b0050_apaG_protein_associated_with_Co2+_and_Mg2+_efflux	7620	7589	7558
b0051_rsmA_16S_rRNA_dimethyladenosine_transferase,_SAM-dependent	21946	21878	21811
b0052_pdxA_4-hydroxy-L-threonine_phosphate_dehydrogenase,_NAD-dependent	21977	21896	21815
b0053_surA_peptidyl-prolyl_cis-trans_isomerase_(PPIase)	62406	62301	62195
b0054_lptD_LPS_assembly_OM_complex_LptDE,_beta-barrel_component	108053	107861	107669
b0055_djlA_DnaJ-like_protein,_membrane_anchored	7839	7772	7705
b0058_rluA_pseudouridine_synthase_for_23S_rRNA_(position_746)_and_tRNAphe(position_32)	2769	2716	2662
b0059_rapA_RNA_polymerase-associated_helicase_protein_(ATPase_and_RNA_polymerase_recycling_factor)	7342	7104	6866
b0060_polB_DNA_polymerase_II	6002	5810	5617
b0061_araD_L-ribulose-5-phosphate_4-epimerase	137	81	44
b0062_araA_L-arabinose_isomerase	534	413	301
b0063_araB_L-ribulokinase	151	42	5
b0064_araC_DNA-binding_transcriptional_dual_regulator	4754	4682	4610
b0065_yabI_inner_membrane_protein,_SNARE_assoc_family	4185	4123	4060
b0066_thiQ_thiamin_transporter_subunit	271	214	162
b0067_thiP_fused_thiamin_transporter_subunits_of_ABC_superfamily:_membrane_components	625	494	369
b0068_thiB_thiamin_transporter_subunit	825	744	664
b0069_sgrR_transcriptional_DNA-binding_transcriptional_activator_of_sgrS_sRNA	2835	2699	2564
b4662_sgrT_Inhibitor_of_glucose_uptake	7119	7108	7097
b0070_setA_broad_specificity_sugar_efflux_system	3219	3123	3026
b0071_leuD_3-isopropylmalate_dehydratase_small_subunit	1035	986	936
b0072_leuC_3-isopropylmalate_dehydratase_large_subunit	1155	1041	926
b0073_leuB_3-isopropylmalate_dehydrogenase,_NAD(+)-dependent	870	781	692
b0074_leuA_2-isopropylmalate_synthase	1910	1781	1653
b0075_leuL_leu_operon_leader_peptide	3226	3219	3212
b0076_leuO_DNA-binding_transcriptional_activator	1434	1357	1280
b0077_ilvI_acetolactate_synthase_III,_large_subunit	2921	2780	2639
b0078_ilvH_acetolactate_synthase_III,_thiamin-dependent,_small_subunit	1065	1025	984
b0080_cra_DNA-binding_transcriptional_repressor-activator_for_carbon_metabolism	47997	47915	47833
b0081_mraZ_RsmH_methytransferase_inhibitor	17932	17894	17857
b0082_rsmH_16S_rRNA_m(4)C1402_methyltranserfase,_SAM-dependent	15284	15207	15130
b0083_ftsL_membrane_bound_cell_division_protein_at_septum_containing_leucine_zipper_motif	12844	12814	12784
b0084_ftsI_transpeptidase_involved_in_septal_peptidoglycan_synthesis_(penicillin-binding_protein_3)	58452	58307	58163
b0085_murE_UDP-N-acetylmuramoyl-L-alanyl-D-glutamate:meso-diaminopimelate_ligase	16062	15940	15819
b0086_murF_UDP-N-acetylmuramoyl-tripeptide:D-alanyl-D-alanine_ligase	13405	13294	13183
b0087_mraY_phospho-N-acetylmuramoyl-pentapeptide_transferase	15711	15623	15534
b0088_murD_UDP-N-acetylmuramoyl-L-alanine:D-glutamate_ligase	17399	17292	17184
b0089_ftsW_Lipid_II_flippase;_integral_membrane_protein_involved_in_stabilizing_FstZ_ring_during_cell_division	14414	14312	14211
b0090_murG_N-acetylglucosaminyl_transferase	11203	11116	11028
b0091_murC_UDP-N-acetylmuramate:L-alanine_ligase	17511	17390	17269
b0092_ddlB_D-alanine:D-alanine_ligase	17224	17149	17074
b0093_ftsQ_Divisome_assembly_protein,_membrane_anchored_protein_involved_in_growth_of_wall_at_septum	12265	12198	12130
b0094_ftsA_ATP-binding_cell_division_protein_involved_in_recruitment_of_FtsK_to_Z_ring	24947	24844	24740
b0095_ftsZ_GTP-binding_tubulin-like_cell_division_protein	39946	39852	39757
b0096_lpxC_UDP-3-O-acyl_N-acetylglucosamine_deacetylase	146340	146265	146190
b0097_secM_regulator_of_secA_translation	33585	33543	33501
b0098_secA_preprotein_translocase_subunit,_ATPase	141486	141265	141044
b0099_mutT_nucleoside_triphosphate_pyrophosphohydrolase,_marked_preference_for_dGTP	1405	1373	1341
b0101_yacG_DNA_gyrase_inhibitor	2730	2714	2697
b0102_yacF_conserved_protein	7440	7379	7318
b0103_coaE_dephospho-CoA_kinase	7165	7114	7063
b0104_guaC_GMP_reductase	15058	14973	14888
b0106_hofC_assembly_protein_in_type_IV_pilin_biogenesis,_transmembrane_protein	939	840	744
b0107_hofB_conserved_protein_with_nucleoside_triphosphate_hydrolase_domain	1971	1858	1745
b0108_ppdD_predicted_major_pilin_subunit	100	64	29
b0109_nadC_quinolinate_phosphoribosyltransferase	12926	12853	12779
b0110_ampD_1,6-anhydro-N-acetylmuramyl-L-alanine_amidase,_Zn-dependent;_murein_amidase	7061	7016	6971
b0111_ampE_predicted_inner_membrane_protein	6116	6046	5977
b0112_aroP_aromatic_amino_acid_transporter	7604	7492	7379
b0113_pdhR_DNA-binding_transcriptional_dual_regulator	12306	12244	12181
b0114_aceE_pyruvate_dehydrogenase,_decarboxylase_component_E1,_thiamin-binding	168188	167970	167752
b0115_aceF_pyruvate_dehydrogenase,_dihydrolipoyltransacetylase_component_E2	122628	122474	122319
b0116_lpd_lipoamide_dehydrogenase,_E3_component_is_part_of_three_enzyme_complexes	288811	288694	288578
b0117_yacH_predicted_protein	304	175	89
b0118_acnB_bifunctional_aconitate_hydratase_2/2-methylisocitrate_dehydratase	177497	177284	177072
b0119_yacL_conserved_protein	10858	10828	10799
b0120_speD_S-adenosylmethionine_decarboxylase	27823	27758	27693
b0121_speE_spermidine_synthase_(putrescine_aminopropyltransferase)	23875	23804	23734
b0122_yacC_conserved_protein,_PulS_OutS_family	17521	17492	17464
b0123_cueO_multicopper_oxidase_(laccase)	2711	2585	2458
b0124_gcd_glucose_dehydrogenase	7121	6926	6730
b0125_hpt_hypoxanthine_phosphoribosyltransferase	33108	33064	33020
b0126_can_carbonic_anhydrase	101819	101765	101711
b0127_yadG_predicted_transporter_subunit:_ATP-binding_component_of_ABC_superfamily	17816	17741	17665
b0128_yadH_predicted_transporter_subunit:_membrane_component_of_ABC_superfamily	10165	10102	10039
b0129_yadI_predicted_PTS_Enzyme_IIA	5535	5499	5463
b0130_yadE_predicted_polysaccharide_deacetylase_lipoprotein	5494	5394	5293
b0131_panD_aspartate_1-decarboxylase	51847	51815	51784
b0132_yadD_predicted_transposase	1957	1883	1809
b0133_panC_pantothenate_synthetase	19390	19320	19250
b0134_panB_3-methyl-2-oxobutanoate_hydroxymethyltransferase	15578	15514	15448
b0135_yadC_predicted_fimbrial-like_adhesin_protein	986	884	783
b0136_yadK_predicted_fimbrial-like_adhesin_protein	298	256	217
b0137_yadL_predicted_fimbrial-like_adhesin_protein	318	268	218
b0138_yadM_predicted_fimbrial-like_adhesin_protein	284	237	191
b0139_htrE_predicted_outer_membrane_usher_protein	519	324	184
b0140_ecpD_predicted_periplasmic_pilin_chaperone	97	41	11
b0141_yadN_predicted_fimbrial-like_adhesin_protein	129	82	42
b0142_folK_2-amino-4-hydroxy-6-hydroxymethyldihyropteridine_pyrophosphokinase	1207	1168	1129
b0143_pcnB_poly(A)_polymerase_I	15710	15596	15482
b0144_gluQ_glutamyl-Q_tRNA(Asp)_synthetase	3717	3641	3566
b0145_dksA_DNA-binding_transcriptional_regulator_of_rRNA_transcription,_DnaK_suppressor_protein	143599	143561	143524
b0146_sfsA_predicted_DNA-binding_transcriptional_regulator	16858	16800	16742
b0147_ligT_2'-5'_RNA_ligase	2614	2571	2527
b0148_hrpB_predicted_ATP-dependent_helicase	5743	5544	5345
b0149_mrcB_fused_glycosyl_transferase_and_transpeptidase	16851	16644	16437
b0150_fhuA_ferrichrome_outer_membrane_transporter	74231	74048	73864
b0151_fhuC_iron-hydroxamate_transporter_subunit	3947	3882	3816
b0152_fhuD_iron-hydroxamate_transporter_subunit	2790	2717	2644
b0153_fhuB_fused_iron-hydroxamate_transporter_subunits_of_ABC_superfamily:_membrane_components	1888	1725	1563
b0154_hemL_glutamate-1-semialdehyde_aminotransferase_(aminomutase)	14953	14849	14744
b0155_clcA_chloride_channel,_voltage-gated	9808	9692	9575
b0156_erpA_iron-sulfur_cluster_insertion_protein	23241	23213	23185
b0157_yadS_inner_membrane_protein,_UPF0126_family	1676	1625	1574
b0158_btuF_vitamin_B12_transporter_subunit:_periplasmic-binding_component_of_ABC_superfamily	3014	2948	2883
b0159_mtn_5'-methylthioadenosine/S-adenosylhomocysteine_nucleosidase	23841	23784	23727
b0160_dgt_deoxyguanosine_triphosphate_triphosphohydrolase	17332	17207	17083
b0161_degP_serine_endoprotease_(protease_Do),_membrane-associated	52840	52724	52607
b0162_cdaR_DNA-binding_transcriptional_regulator_for_gar_and_gud_operons;_carbohydrate_diacid_regulator	6451	6356	6261
b0163_yaeH_conserved_protein,_UPF0325_family	17900	17869	17837
b0164_yaeI_phosphodiesterase_with_model_substrate_bis-pNPP	2812	2746	2679
b0166_dapD_2,3,4,5-tetrahydropyridine-2-carboxylate_N-succinyltransferase	105359	105292	105225
b0167_glnD_uridylyltransferase	7583	7364	7145
b0168_map_methionine_aminopeptidase	79264	79199	79135
b0169_rpsB_30S_ribosomal_subunit_protein_S2	558329	558269	558210
b0170_tsf_protein_chain_elongation_factor_EF-Ts	386613	386543	386474
b0171_pyrH_uridylate_kinase	19885	19826	19766
b0172_frr_ribosome_recycling_factor	78317	78271	78226
b0173_dxr_1-deoxy-D-xylulose_5-phosphate_reductoisomerase	5491	5393	5296
b0174_ispU_undecaprenyl_pyrophosphate_synthase	23765	23702	23640
b0175_cdsA_CDP-diglyceride_synthase	17826	17756	17686
b0176_rseP_inner_membrane_zinc_RIP_metalloprotease;_RpoE_activator,_by_degrading_RseA	59131	59020	58910
b0177_bamA_outer_membrane_protein_assembly_factor,_forms_pores;_required_for_OM_biogenesis;_in_BamABCDE_OM_protein_complex	177653	177454	177255
b0178_skp_periplasmic_chaperone	73833	73793	73753
b0179_lpxD_UDP-3-O-(3-hydroxymyristoyl)-glucosamine_N-acyltransferase	86582	86499	86414
b0180_fabZ_(3R)-hydroxymyristol_acyl_carrier_protein_dehydratase	33380	33343	33306
b0181_lpxA_UDP-N-acetylglucosamine_acetyltransferase	38003	37938	37874
b0182_lpxB_tetraacyldisaccharide-1-P_synthase	13991	13897	13803
b0183_rnhB_ribonuclease_HII,_degrades_RNA_of_DNA-RNA_hybrids	3075	3026	2977
b0184_dnaE_DNA_polymerase_III_alpha_subunit	31265	30980	30695
b0185_accA_acetyl-CoA_carboxylase,_carboxytransferase,_alpha_subunit	42658	42579	42501
b0186_ldcC_lysine_decarboxylase_2,_constitutive	2045	1870	1696
b0187_yaeR_predicted_lyase	4794	4762	4731
b0188_tilS_tRNA(Ile)-lysidine_synthetase	3305	3199	3093
b0189_rof_modulator_of_Rho-dependent_transcription_termination	10661	10640	10620
b4406_yaeP_conserved_protein	15038	15022	15005
b0190_yaeQ_conserved_protein	7088	7043	6999
b0191_yaeJ_petidyl-tRNA_hydrolase,_ribosome-attached;_stalled_ribosome_rescue_factor	3027	2992	2958
b0192_nlpE_lipoprotein_involved_with_copper_homeostasis_and_adhesion	5218	5159	5101
b0193_yaeF_predicted_lipoprotein	1656	1589	1522
b0194_proS_prolyl-tRNA_synthetase	42681	42541	42400
b0195_yaeB_conserved_protein,_UPF0066_family	5296	5238	5180
b0196_rcsF_predicted_outer_membrane_protein,_signal	10624	10591	10558
b0197_metQ_DL-methionine_transporter_subunit	26034	25967	25901
b0198_metI_DL-methionine_transporter_subunit	5582	5529	5475
b0199_metN_DL-methionine_transporter_subunit	2584	2500	2415
b0200_gmhB_D,D-heptose_1,7-bisphosphate_phosphatase	15049	15002	14955
b0207_dkgB_2,5-diketo-D-gluconate_reductase_B	2842	2777	2711
b0208_yafC_predicted_DNA-binding_transcriptional_regulator	7144	7070	6995
b0209_yafD_conserved_protein	22233	22167	22102
b0210_yafE_predicted_S-adenosyl-L-methionine-dependent_methyltransferase	5773	5722	5671
b0211_mltD_predicted_membrane-bound_lytic_murein_transglycosylase_D	29224	29113	29002
b0212_gloB_hydroxyacylglutathione_hydrolase	10248	10186	10124
b0213_yafS_predicted_S-adenosyl-L-methionine-dependent_methyltransferase	5125	5066	5007
b0214_rnhA_ribonuclease_HI,_degrades_RNA_of_DNA-RNA_hybrids	8089	8051	8013
b0215_dnaQ_DNA_polymerase_III_epsilon_subunit	9721	9661	9602
b0217_yafT_lipoprotein	1157	1093	1028
b4586_ykfM_hypothetical_protein	108	69	32
b0219_yafV_predicted_C-N_hydrolase_family_amidase,_NAD(P)-binding	4647	4584	4521
b0220_ivy_inhibitor_of_c-type_lysozyme,_periplasmic	8769	8730	8692
b0221_fadE_acyl_coenzyme_A_dehydrogenase	13839	13639	13439
b0222_lpcA_D-sedoheptulose_7-phosphate_isomerase	17553	17505	17458
b0223_yafJ_predicted_amidotransfease	7358	7295	7233
b0224_yafK_conserved_protein	17633	17572	17512
b0225_yafQ_translation_inhibitor_toxin_of_toxin-antitoxin_pair_YafQ/DinJ	5631	5608	5585
b0226_dinJ_antitoxin_of_YafQ-DinJ_toxin-antitoxin_system	9826	9805	9784
b0227_yafL_predicted_lipoprotein_and_C40_family_peptidase	407	346	284
b0228_rayT_conserved_protein	3862	3821	3780
b0231_dinB_DNA_polymerase_IV	2253	2167	2081
b0232_yafN_antitoxin_of_the_YafO-YafN_toxin-antitoxin_system	2483	2459	2435
b0233_yafO_mRNA_interferase_toxin_of_the_YafO-YafN_toxin-antitoxin_system	1628	1596	1563
b0234_yafP_predicted_acyltransferase_with_acyl-CoA_N-acyltransferase_domain	1528	1491	1454
b0237_pepD_aminoacyl-histidine_dipeptidase_(peptidase_D)	112444	112325	112206
b0238_gpt_guanine-hypoxanthine_phosphoribosyltransferase	4300	4263	4225
b0239_frsA_fermentation-respiration_switch_protein;_PTS_Enzyme_IIA(Glc)-binding_protein;_pNP-butyrate_esterase_activity	6147	6045	5943
b0240_crl_sigma_factor-binding_protein,_stimulates_RNA_polymerase_holoenzyme_formation	2902	2870	2837
b0241_phoE_outer_membrane_phosphoporin_protein_E	407	324	252
b0242_proB_gamma-glutamate_kinase	12356	12266	12176
b0243_proA_gamma-glutamylphosphate_reductase	14575	14473	14370
b0245_ykfI_CP4-6_prophage;_toxin_of_the_YkfI-YafW_toxin-antitoxin_system	72	55	44
b0246_yafW_CP4-6_prophage;_antitoxin_of_the_YkfI-YafW_toxin-antitoxin_system	16	4	0
b4504_ykfH_predicted_protein	6	0	0
b0247_ykfG_CP4-6_prophage;_predicted_DNA_repair_protein	13	0	0
b0248_yafX_CP4-6_prophage;_predicted_protein	9	0	0
b0249_ykfF_CP4-6_prophage;_predicted_protein	35	17	5
b0250_ykfB_CP4-6_prophage;_predicted_protein	10141	10103	10064
b0251_yafY_lipoprotein,_inner_membrane;_overproduction_stimulates_degP_expression;_CP4-6_prophage	3251	3215	3178
b0252_yafZ_CP4-6_prophage;_conserved_protein	28	1	0
b0253_ykfA_CP4-6_prophage;_predicted_GTP-binding_protein	1335	1264	1194
b0254_perR_CP4-6_prophage;_predicted_DNA-binding_transcriptional_regulator	760	687	614
b0256_insI_IS30_transposase	11607	11513	11419
b0259_insH_IS5_transposase_and_trans-activator	28869	28786	28703
b0260_mmuP_CP4-6_prophage;_predicted_S-methylmethionine_transporter	717	603	497
b0261_mmuM_CP4-6_prophage;_S-methylmethionine:homocysteine_methyltransferase	3411	3335	3259
b0262_afuC_CP4-6_prophage;_predicted_ferric_transporter_subunit	180	97	43
b0264_insB_IS1_transposase_B	651	610	569
b0265_insA_IS1_repressor_TnpA	1746	1723	1700
b0267_yagA_CP4-6_prophage;_predicted_DNA-binding_transcriptional_regulator	50	9	1
b0268_yagE_2-keto-3-deoxy_gluconate_(KDG)_aldolase;_CP4-6_prophage	7210	7136	7061
b0269_yagF_CP4-6_prophage;_predicted_dehydratase	6970	6809	6648
b0270_yagG_CP4-6_prophage;_predicted_sugar_transporter	548	435	324
b0271_yagH_CP4-6_prophage;_predicted_xylosidase/arabinosidase	411	280	169
b0272_yagI_CP4-6_prophage;_predicted_DNA-binding_transcriptional_regulator	2306	2244	2182
b0273_argF_ornithine_carbamoyltransferase_2,_chain_F;_CP4-6_prophage	891	809	726
b0274_insB_IS1_transposase_B	619	578	537
b0275_insA_IS1_repressor_TnpA	1503	1481	1458
b0277_yagK_CP4-6_prophage;_conserved_protein	2036	1984	1933
b0278_yagL_CP4-6_prophage;_DNA-binding_protein	1082	1025	967
b0279_yagM_CP4-6_prophage;_predicted_protein	772	702	632
b0280_yagN_CP4-6_prophage;_predicted_protein	35648	35612	35576
b0281_intF_CP4-6_prophage;_predicted_phage_integrase	13906	13791	13677
b0283_paoD_moco_insertion_factor_for_PaoABC_aldehyde_oxidoreductase	141	73	41
b0284_paoC_PaoABC_aldehyde_oxidoreductase,_Moco-containing_subunit	247	106	34
b0285_paoB_PaoABC_aldehyde_oxidoreductase,_FAD-containing_subunit	81	34	8
b0286_paoA_PaoABC_aldehyde_oxidoreductase,_2Fe-2S_subunit	109	56	28
b0287_yagU_inner_membrane_protein,_DUF1440_family	23029	22978	22928
b0288_ykgJ_predicted_ferredoxin	234	207	180
b0289_yagV_conserved_protein	847	789	731
b0290_yagW_predicted_receptor	970	835	705
b0291_yagX_predicted_aromatic_compound_dioxygenase	328	150	56
b0292_matC_predicted_protein	37	5	0
b0293_matB_cryptic_Mat_fimbrillin_gene	387	339	292
b0294_matA_predicted_regulator	75	42	21
b0295_ykgL_predicted_protein	937	919	900
b4506_ykgO_rpmJ_(L36)_paralog	779	768	756
b0296_ykgM_rpmE_(L31)_paralog	1938	1916	1895
b4671_ykgR_expressed_protein	6653	6645	6637
b0298_insE_IS3_transposase_A	805	781	756
b0299_insF_IS3_transposase_B	598	527	456
b0301_ykgB_inner_membrane_protein,_DUF417_family	372	323	275
b0303_ykgI_predicted_protein	220	200	181
b0304_ykgC_predicted_pyridine_nucleotide-disulfide_oxidoreductase	879	770	662
b0305_ykgD_predicted_DNA-binding_transcriptional_regulator	981	912	842
b0306_ykgE_predicted_oxidoreductase	3897	3838	3779
b0307_ykgF_predicted_electron_transport_protein_with_ferridoxin-like_domai	5756	5639	5522
b0308_ykgG_predicted_transporter	2694	2637	2580
b0310_ykgH_predicted_inner_membrane_protein	3590	3535	3481
b0311_betA_choline_dehydrogenase,_a_flavoprotein	14364	14227	14091
b0312_betB_betaine_aldehyde_dehydrogenase,_NAD-dependent	17245	17124	17004
b0313_betI_DNA-binding_transcriptional_repressor	19370	19322	19274
b0314_betT_choline_transporter_of_high_affinity	43663	43497	43331
b0315_yahA_c-di-GMP-specific_phosphodiesterase	4245	4156	4067
b0316_yahB_predicted_DNA-bindng_transcriptional_regulator	13231	13155	13079
b0317_yahC_predicted_inner_membrane_protein	138	99	68
b0318_yahD_ankyrin_repeat_protein	492	442	393
b0319_yahE_predicted_protein	88	47	24
b0320_yahF_predicted_acyl-CoA_synthetase_with_NAD(P)-binding_domain_and_succinyl-CoA_synthetase_domain	60	4	0
b0321_yahG_conserved_protein	84	20	1
b0323_yahI_carbamate_kinase-like_protein	58	21	13
b0324_yahJ_predicted_deaminase_with_metallo-dependent_hydrolase_domain	1979	1866	1753
b0325_yahK_predicted_oxidoreductase,_Zn-dependent_and_NAD(P)-binding	860	774	688
b0326_yahL_predicted_protein	60	23	13
b0327_yahM_predicted_protein	630	610	590
b0328_yahN_amino_acid_exporter_for_proline,_lysine,_glutamate,_homoserine	2614	2559	2504
b0329_yahO_periplasmic_protein,_function_unknown,_YhcN_family	1226	1204	1181
b0330_prpR_propionate_catabolism_operon_regulatory_protein	979	852	733
b0331_prpB_2-methylisocitrate_lyase	70	16	3
b0333_prpC_2-methylcitrate_synthase	58	11	0
b0334_prpD_2-methylcitrate_dehydratase	33	1	0
b0335_prpE_propionate--CoA_ligase	207	93	49
b0336_codB_cytosine_transporter	1208	1111	1047
b0337_codA_cytosine/isoguanine_deaminase	2793	2688	2583
b0338_cynR_transcriptional_activator_of_cyn_operon;_autorepressor	827	753	679
b0339_cynT_carbonic_anhydrase	39	6	0
b0340_cynS_cyanate_aminohydrolase	189	150	112
b0341_cynX_predicted_cyanate_transporter	289	209	151
b0342_lacA_thiogalactoside_acetyltransferase	1920	1870	1820
b0343_lacY_lactose_permease	2015	1913	1810
b0344_lacZ_beta-D-galactosidase	6521	6270	6018
b0345_lacI_DNA-binding_transcriptional_repressor	8229	8140	8052
b0346_mhpR_DNA-binding_transcriptional_activator,_3HPP-binding	12042	11974	11906
b0347_mhpA_3-(3-hydroxyphenyl)propionate_hydroxylase	129	37	8
b0348_mhpB_2,3-dihydroxyphenylpropionate_1,2-dioxygenase	78	21	6
b0349_mhpC_2-hydroxy-6-ketonona-2,4-dienedioic_acid_hydrolase	93	33	3
b0350_mhpD_2-keto-4-pentenoate_hydratase	153	90	43
b0351_mhpF_acetaldehyde-CoA_dehydrogenase_II,_NAD-binding	120	49	9
b0352_mhpE_4-hyroxy-2-oxovalerate/4-hydroxy-2-oxopentanoic_acid_aldolase,_class_I	124	46	10
b0353_mhpT_predicted_3-hydroxyphenylpropionic_transporter	408	311	233
b0354_yaiL_predicted_protein	6934	6890	6846
b0355_frmB_S-formylglutathione_hydrolase	3694	3626	3558
b0356_frmA_alcohol_dehydrogenase_class_III/glutathione-dependent_formaldehyde_dehydrogenase	10036	9945	9854
b0357_frmR_regulator_protein_that_represses_frmRAB_operon	3207	3184	3162
b0358_yaiO_outer_membrane_protein	974	915	863
b0360_insC_IS2_repressor_TnpA	992	962	932
b0361_insD_IS2_transposase_TnpB	1188	1114	1040
b0363_yaiP_predicted_glucosyltransferase	339	242	158
b0364_yaiS_conserved_protein	111	66	32
b0365_tauA_taurine_transporter_subunit	71	12	0
b0366_tauB_taurine_transporter_subunit	34	4	0
b0367_tauC_taurine_transporter_subunit	63	16	2
b0368_tauD_taurine_dioxygenase,_2-oxoglutarate-dependent	271	201	133
b0369_hemB_5-aminolevulinate_dehydratase_(porphobilinogen_synthase)	19219	19139	19060
b0372_insF_IS3_transposase_B	629	558	487
b0373_insE_IS3_transposase_A	829	805	780
b0375_yaiV_predicted_DNA-binding_transcriptional_regulator	123	75	42
b0376_ampH_penicillin-binding_protein	5856	5761	5667
b0377_sbmA_microcin_B17_transporter	5754	5655	5555
b0378_yaiW_probable_lipoprotein_required_for_swarming_phenotype	3972	3882	3793
b0379_yaiY_inner_membrane_protein,_DUF2755_family	123	99	81
b0380_yaiZ_predicted_inner_membrane_protein,_DUF2754_family	14488	14470	14453
b0381_ddlA_D-alanine-D-alanine_ligase_A	27163	27074	26984
b0382_iraP_anti-RssB_factor,_RpoS_stabilzer_during_Pi_starvation;_anti-adapter_protein	1797	1776	1755
b0383_phoA_bacterial_alkaline_phosphatase	1276	1160	1047
b0384_psiF_conserved_protein,_PsiF_family,_pho_regulon	195	168	142
b0385_adrA_diguanylate_cyclase_for_cellulose,_biofilm,_motility_regulation	189	113	75
b0386_proC_pyrroline-5-carboxylate_reductase,_NAD(P)-binding	5882	5816	5750
b0387_yaiI_conserved_protein,_UPF0178_family,_downregulated_by_beryllium	6095	6058	6020
b0388_aroL_shikimate_kinase_II	13386	13343	13300
b0389_yaiA_predicted_protein	6879	6864	6848
b0390_aroM_conserved_protein,_AroM_family;_regulated_by_aroR	4502	4447	4391
b0391_yaiE_conserved_protein,_UPF0345_family	33577	33553	33530
b0393_rdgC_nucleoid-associated_ssDNA_and_dsDNA_binding_protein;_competitive_inhibitor_of_RecA_function	9275	9201	9126
b0394_mak_manno(fructo)kinase	1566	1492	1418
b0396_araJ_arabinose-inducible_predicted_transporter,_MFS_family	1882	1785	1688
b0397_sbcC_exonuclease,_dsDNA,_ATP-dependent	6310	6053	5796
b0398_sbcD_exonuclease,_dsDNA,_ATP-dependent	2509	2411	2312
b0399_phoB_DNA-binding_response_regulator_in_two-component_regulatory_system_with_PhoR_(or_CreC)	1492	1436	1380
b0400_phoR_sensory_histidine_kinase_in_two-component_regulatory_system_with_PhoB	1604	1498	1392
b0401_brnQ_Branched-chain_amino_acid_transport_system_2_carrier_protein;_LIV-II_transport_system_for_Ile,_Leu,_and_Val	17543	17435	17327
b0402_proY_proline-specific_permease	6518	6405	6293
b0403_malZ_maltodextrin_glucosidase	2078	1930	1781
b0404_acpH_conserved_protein	780	732	685
b0405_queA_S-adenosylmethionine:tRNA_ribosyltransferase-isomerase	6220	6132	6045
b0406_tgt_tRNA-guanine_transglycosylase	34455	34362	34270
b0407_yajC_SecYEG_protein_translocase_auxillary_subunit	45412	45385	45358
b0408_secD_SecYEG_protein_translocase_auxillary_subunit	79840	79689	79538
b0409_secF_SecYEG_protein_translocase_auxillary_subunit	37628	37548	37469
b0410_yajD_conserved_protein,_HNH_family	6734	6705	6677
b0411_tsx_nucleoside_channel,_receptor_of_phage_T6_and_colicin_K	622333	622260	622188
b0412_yajI_predicted_lipoprotein	1688	1643	1599
b0413_nrdR_conserved_protein	5937	5900	5864
b0414_ribD_fused_diaminohydroxyphosphoribosylaminopyrimidine_deaminase_and_5-amino-6-(5-phosphoribosylamino)_uracil_reductase	9808	9718	9627
b0415_ribE_riboflavin_synthase_beta_chain	15673	15634	15596
b0416_nusB_transcription_antitermination_protein	22001	21967	21933
b0417_thiL_thiamin-monophosphate_kinase	3120	3040	2960
b0418_pgpA_phosphatidylglycerophosphatase_A	7734	7691	7649
b0419_yajO_2-carboxybenzaldehyde_reductase,_function_unknown	7131	7052	6972
b0420_dxs_1-deoxyxylulose-5-phosphate_synthase,_thiamine-requiring,_FAD-requiring	23516	23364	23212
b0421_ispA_geranyltranstransferase	16425	16351	16278
b0422_xseB_exonuclease_VII_small_subunit	6453	6433	6413
b0423_thiI_tRNA_s(4)U8_sulfurtransferase	13725	13607	13488
b0424_yajL_Oxidative-stress-resistance_chaperone	2801	2752	2704
b0425_panE_2-dehydropantoate_reductase,_NADPH-specific	7767	7693	7618
b0426_yajQ_Phi6_host_factor;_binds_ATP_and_GTP	36878	36838	36798
b0427_yajR_predicted_transporter	4299	4187	4076
b0428_cyoE_protoheme_IX_farnesyltransferase	92342	92269	92196
b0429_cyoD_cytochrome_o_ubiquinol_oxidase_subunit_IV	38439	38412	38385
b0430_cyoC_cytochrome_o_ubiquinol_oxidase_subunit_III	62616	62566	62516
b0431_cyoB_cytochrome_o_ubiquinol_oxidase_subunit_I	274881	274718	274555
b0432_cyoA_cytochrome_o_ubiquinol_oxidase_subunit_II	248568	248491	248413
b0433_ampG_muropeptide_transporter	14900	14780	14659
b0434_yajG_predicted_lipoprotein	34232	34185	34137
b0435_bolA_stationary-phase_morphogene,_transcriptional_repressor_for_mreB;_also_regulator_for_dacA,_dacC,_and_ampC	16252	16226	16201
b0436_tig_peptidyl-prolyl_cis/trans_isomerase_(trigger_factor)	348627	348521	348414
b0437_clpP_proteolytic_subunit_of_ClpA-ClpP_and_ClpX-ClpP_ATP-dependent_serine_proteases	82772	82721	82670
b0438_clpX_ATPase_and_specificity_subunit_of_ClpX-ClpP_ATP-dependent_serine_protease	141974	141869	141765
b0439_lon_DNA-binding_ATP-dependent_protease_La	229647	229455	229262
b0440_hupB_HU,_DNA-binding_transcriptional_regulator,_beta_subunit	150769	150747	150725
b0441_ppiD_periplasmic_folding_chaperone,_has_an_inactive_PPIase_domain	80521	80368	80215
b0442_ybaV_conserved_protein,_ComEA_homolog	923	892	862
b0443_fadM_long-chain_acyl-CoA_thioesterase_III	852	819	787
b0444_queC_7-cyano-7-deazaguanine_(preQ0)_synthase;_queuosine_biosynthesis	9305	9248	9192
b0445_ybaE_predicted_transporter_subunit:_periplasmic-binding_component_of_ABC_superfamily	8173	8033	7894
b0446_cof_thiamin_pyrimidine_pyrophosphate_hydrolase;_HMP-PP_phosphatase	9353	9286	9219
b0447_ybaO_predicted_DNA-binding_transcriptional_regulator	4727	4689	4651
b0448_mdlA_fused_predicted_multidrug_transporter_subunits_of_ABC_superfamily:_ATP-binding_components	6394	6249	6104
b0449_mdlB_fused_predicted_multidrug_transporter_subunits_of_ABC_superfamily:_ATP-binding_components	4390	4245	4099
b0450_glnK_nitrogen_assimilation_regulatory_protein_for_GlnL,_GlnE,_and_AmtB	59	32	11
b0451_amtB_ammonium_transporter	1017	912	811
b0452_tesB_acyl-CoA_thioesterase_II	6322	6251	6181
b0453_ybaY_outer_membrane_lipoprotein	3376	3329	3282
b0454_ybaZ_binds_and_enhances_nucleotide_excision_repair_of_O(6)-alkylguanine;_degenerate_cysteine_methyltransferase_homolog	1767	1735	1708
b0456_ybaA_conserved_protein,_DUF1428_family	228	199	170
b0457_ylaB_predicted_cyclic-di-GMP_phosphodiesterase	6546	6419	6293
b0458_ylaC_inner_membrane_protein,_DUF1449_family	24484	24445	24407
b0459_maa_maltose_O-acetyltransferase	13609	13564	13519
b0460_hha_modulator_of_gene_expression,_with_H-NS	28418	28400	28382
b0461_tomB_Hha_toxicity_attenuator;_conjugation-related_protein	32835	32805	32774
b0462_acrB_multidrug_efflux_system_protein	66892	66635	66377
b0463_acrA_multidrug_efflux_system	34488	34391	34293
b0464_acrR_DNA-binding_transcriptional_repressor	5682	5629	5576
b0465_kefA_fused_conserved_protein	15769	15494	15219
b0466_ybaM_predicted_protein	953	940	927
b0467_priC_primosomal_replication_protein_N''	1819	1775	1732
b0468_ybaN_inner_membrane_protein,_DUF454_family	5677	5646	5615
b0469_apt_adenine_phosphoribosyltransferase	9260	9215	9169
b0470_dnaX_DNA_polymerase_III/DNA_elongation_factor_III,_tau_and_gamma_subunits	17737	17579	17421
b0471_ybaB_conserved_protein	14900	14873	14846
b0472_recR_gap_repair_protein	8027	7978	7928
b0473_htpG_protein_refolding_molecular_co-chaperone_Hsp90,_Hsp70-dependent;_heat-shock_protein;_ATPase	297405	297252	297098
b0474_adk_adenylate_kinase	33205	33152	33100
b0475_hemH_ferrochelatase	3269	3190	3111
b0476_aes_acetyl_esterase	1512	1434	1355
b0477_gsk_inosine/guanosine_kinase	5735	5629	5522
b0478_ybaL_predicted_transporter_with_NAD(P)-binding_Rossmann-fold_domain	12877	12740	12603
b0479_fsr_predicted_fosmidomycin_efflux_system	8136	8036	7936
b0480_ushA_bifunctional_UDP-sugar_hydrolase/5'-nucleotidase	10257	10122	9987
b0481_ybaK_conserved_protein	1890	1851	1812
b0482_ybaP_GumN_family_protein	6179	6114	6049
b0483_ybaQ_predicted_DNA-binding_transcriptional_regulator	19438	19410	19382
b0484_copA_copper_transporter	5403	5198	4994
b0485_ybaS_glutaminase	144	85	44
b0486_ybaT_predicted_transporter	525	421	330
b0487_cueR_DNA-binding_transcriptional_activator_of_copper-responsive_regulon_genes	2831	2798	2765
b0488_ybbJ_inner_membrane_protein_that_stimulates_the_ftsH_htpX_mutant_suppressor_activity_of_QmcA	626	589	551
b0489_qmcA_multicopy_suppressor_of_ftsH_htpX_double_mutant;_membrane-anchored_predicted_protease_with_C-terminal_cytoplasmic_PHB_domain	4012	3937	3862
b0490_ybbL_predicted_transporter_subunit:_ATP-binding_component_of_ABC_superfamily	5454	5398	5343
b0491_ybbM_inner_membrane_protein,_UPF0014_family	5373	5309	5245
b0492_ybbN_DnaK_co-chaperone,_thioredoxin-like_protein	28873	28803	28733
b0493_ybbO_predicted_oxidoreductase_with_NAD(P)-binding_Rossmann-fold_domain	7483	7417	7351
b0494_tesA_multifunctional_acyl-CoA_thioesterase_I_and_protease_I_and_lysophospholipase_L1	5568	5517	5466
b0495_ybbA_predicted_transporter_subunit:_ATP-binding_component_of_ABC_superfamily	1052	996	940
b0496_ybbP_predicted_ABC_transporter_permease	2092	1895	1697
b0497_rhsD_rhsD_element_protein	2959	2706	2575
b0498_ybbC_predicted_protein	1557	1527	1496
b0503_selU_tRNA_2-selenouridine_synthase,_selenophosphate-dependent	1326	1237	1147
b0504_allS_DNA-binding_transcriptional_activator_of_the_allD_operon	290	217	163
b0505_allA_ureidoglycolate_hydrolase	800	761	721
b0506_allR_DNA-binding_transcriptional_repressor_for_all_(allantoin)_and_gcl_(glyoxylate)_operons;_glyoxylate-induced	13650	13583	13516
b0507_gcl_glyoxylate_carboligase	387	250	159
b0508_hyi_hydroxypyruvate_isomerase	113	55	22
b0509_glxR_tartronate_semialdehyde_reductase,_NADH-dependent	182	111	47
b0511_ybbW_predicted_allantoin_transporter	83	36	20
b0512_allB_allantoinase	828	718	632
b0513_ybbY_predicted_uracil/xanthine_transporter	242	140	63
b0514_glxK_glycerate_kinase_II	187	99	33
b0515_ylbA_conserved_protein	3010	2946	2881
b0516_allC_allantoate_amidohydrolase	1775	1674	1576
b0517_allD_ureidoglycolate_dehydrogenase	130	62	26
b0518_fdrA_multicopy_suppressor_of_dominant_negative_ftsH_mutations;_predicted_acyl-CoA_synthetase_with_NAD(P)-binding_Rossmann-fold_domain	51	8	0
b0520_ylbF_conserved_protein	124	68	34
b0521_ybcF_predicted_carbamate_kinase	86	31	9
b0522_purK_N5-carboxyaminoimidazole_ribonucleotide_synthase	807	720	633
b0523_purE_N5-carboxyaminoimidazole_ribonucleotide_mutase	579	537	496
b0524_lpxH_UDP-2,3-diacylglucosamine_pyrophosphatase	10076	10017	9958
b0525_ppiB_peptidyl-prolyl_cis-trans_isomerase_B_(rotamase_B)	129262	129222	129182
b0526_cysS_cysteinyl-tRNA_synthetase	12515	12402	12289
b0527_ybcI_inner_membrane_protein,_DUF457_family	134	91	51
b0528_ybcJ_Ribosome-associated_protein;_predicted_RNA-binding_protein	1298	1281	1263
b0529_folD_bifunctional_5,10-methylene-tetrahydrofolate_dehydrogenase/_5,10-methylene-tetrahydrofolate_cyclohydrolase	9327	9256	9185
b0530_sfmA_predicted_fimbrial-like_adhesin_protein	89	47	15
b0531_sfmC_pilin_chaperone,_periplasmic	4	0	0
b0532_sfmD_predicted_outer_membrane_export_usher_protein	457	315	232
b0533_sfmH_predicted_fimbrial-like_adhesin_protein	21	0	0
b0534_sfmF_predicted_fimbrial-like_adhesin_protein	123	86	65
b0535_fimZ_predicted_DNA-binding_transcriptional_regulator	165	114	70
b0537_intD_DLP12_prophage;_predicted_integrase	17574	17479	17383
b0540_insE_IS3_transposase_A	747	723	698
b0541_insF_IS3_transposase_B	627	556	485
b0543_emrE_DLP12_prophage;_multidrug_resistance_protein	2960	2933	2906
b0544_ybcK_DLP12_prophage;_predicted_recombinase	423	304	195
b0545_ybcL_DLP12_prophage;_secreted_protein,_UPF0098_family	564	519	474
b0546_ybcM_DLP12_prophage;_predicted_DNA-binding_transcriptional_regulator	2018	1952	1887
b4588_ylcH_hypothetical_protein,_DLP12_prophage	23	15	8
b0547_ybcN_DLP12_prophage;_predicted_protein	46	18	4
b0548_ninE_DLP12_prophage;_conserved_protein	22	10	3
b0549_ybcO_DLP12_prophage;_predicted_protein	30	13	2
b0550_rusA_DLP12_prophage;_endonuclease_RUS	13	0	0
b4509_ylcG_expressed_protein,_DLP12_prophage	29	17	8
b0551_quuD_DLP12_prophage;_predicted_antitermination_protein	171	140	109
b0552_insH_IS5_transposase_and_trans-activator	41908	41825	41742
b0554_essD_DLP12_prophage;_predicted_phage_lysis_protein	522	504	487
b0555_rrrD_DLP12_prophage;_predicted_lysozyme	766	725	685
b0556_rzpD_DLP12_prophage;_predicted_murein_endopeptidase	284	246	208
b4510_rzoD_DLP12_prophage;_predicted_lipoprotein	100	85	70
b0557_borD_DLP12_prophage;_predicted_lipoprotein	7970	7946	7922
b0558_ybcV_DLP12_prophage;_predicted_protein	59	30	16
b0559_ybcW_DLP12_prophage;_predicted_protein	683	666	649
b4589_ylcI_hypothetical_protein	64	48	32
b0560_nohD_DLP12_prophage;_DNA_packaging_protein	224	180	135
b0564_appY_DNA-binding_global_transcriptional_activator;_DLP12_prophage	757	696	635
b0565_ompT_DLP12_prophage;_outer_membrane_protease_VII_(outer_membrane_protein_3b)	216767	216689	216611
b0566_envY_DNA-binding_transcriptional_activator_of_porin_biosynthesis	238	176	117
b0567_ybcH_predicted_protein	385	312	240
b0568_nfrA_bacteriophage_N4_receptor,_outer_membrane_subunit	1212	969	736
b0569_nfrB_bacteriophage_N4_receptor,_inner_membrane_subunit	1022	841	689
b0570_cusS_sensory_histidine_kinase_in_two-component_regulatory_system_with_CusR,_senses_copper_ions	1504	1386	1268
b0571_cusR_DNA-binding_response_regulator_in_two-component_regulatory_system_with_CusS	989	933	877
b0572_cusC_copper/silver_efflux_system,_outer_membrane_component	72	12	2
b0573_cusF_periplasmic_copper-_and_silver-binding_protein	89	62	36
b0574_cusB_copper/silver_efflux_system,_membrane_fusion_protein	169	94	52
b0575_cusA_copper/silver_efflux_system,_membrane_component	492	288	190
b0576_pheP_phenylalanine_transporter	3350	3237	3125
b0577_mscM_mechanosensitive_channel_protein,_miniconductance	18094	17992	17890
b0578_nfsB_dihydropteridine_reductase,_NAD(P)H-dependent,_oxygen-insensitive	38783	38729	38676
b0579_ybdF_conserved_protein	3871	3841	3811
b0580_ybdJ_predicted_inner_membrane_protein	3121	3101	3080
b0581_ybdK_weak_gamma-glutamyl:cysteine_ligase	499	408	317
b4415_hokE_toxic_polypeptide,_small	108	96	83
b0582_insL_IS186_transposase	9502	9411	9320
b0583_entD_phosphopantetheinyltransferase_component_of_enterobactin_synthase_multienzyme_complex	399	348	297
b0584_fepA_iron-enterobactin_outer_membrane_transporter	1670	1487	1304
b0585_fes_enterobactin/ferric_enterobactin_esterase	1428	1337	1245
b4511_ybdZ_conserved_protein	188	170	152
b0586_entF_enterobactin_synthase_multienzyme_complex_component,_ATP-dependent	2672	2354	2038
b0587_fepE_regulator_of_length_of_O-antigen_component_of_lipopolysaccharide_chains	106	43	11
b0588_fepC_iron-enterobactin_transporter_subunit	2189	2122	2056
b0589_fepG_iron-enterobactin_transporter_subunit	1997	1916	1835
b0590_fepD_iron-enterobactin_transporter_subunit	3689	3607	3525
b0591_entS_enterobactin_exporter,_iron-regulated	1926	1824	1721
b0592_fepB_iron-enterobactin_transporter_subunit	1418	1340	1261
b0593_entC_isochorismate_synthase_1	1340	1244	1147
b0594_entE_2,3-dihydroxybenzoate-AMP_ligase_component_of_enterobactin_synthase_multienzyme_complex	894	762	632
b0595_entB_isochorismatase	641	571	501
b0596_entA_2,3-dihydro-2,3-dihydroxybenzoate_dehydrogenase	494	433	372
b0597_entH_thioesterase_required_for_efficient_enterobactin_production	408	374	340
b0598_cstA_carbon_starvation_protein	47115	46943	46771
b4512_ybdD_conserved_protein,_DUF466_family	1655	1639	1623
b0599_ybdH_predicted_oxidoreductase	1439	1352	1273
b0600_ybdL_methionine_aminotransferase,_PLP-dependent	965	870	775
b0601_ybdM_conserved_protein	818	766	715
b0602_ybdN_conserved_protein	380	288	220
b0603_ybdO_predicted_DNA-binding_transcriptional_regulator	711	637	566
b0604_dsbG_thiol:disulfide_interchange_protein,_periplasmic	5624	5563	5502
b0605_ahpC_alkyl_hydroperoxide_reductase,_C22_subunit	242409	242363	242316
b0606_ahpF_alkyl_hydroperoxide_reductase,_F52a_subunit,_FAD/NAD(P)-binding	39200	39072	38944
b0607_uspG_universal_stress_protein_UP12	13565	13530	13495
b0608_ybdR_predicted_oxidoreductase,_Zn-dependent_and_NAD(P)-binding	1239	1138	1036
b0610_rnk_regulator_of_nucleoside_diphosphate_kinase	12852	12818	12785
b0611_rna_ribonuclease_I	17067	17002	16935
b0612_citT_citrate:succinate_antiporter	668	559	459
b0613_citG_2-(5''-triphosphoribosyl)-3'-dephosphocoenzyme-A_synthase	13	0	0
b0614_citX_apo-citrate_lyase_phosphoribosyl-dephospho-CoA_transferase	47	24	13
b0615_citF_citrate_lyase,_citrate-ACP_transferase_(alpha)_subunit	48	2	0
b0616_citE_citrate_lyase,_citryl-ACP_lyase_(beta)_subunit	6	0	0
b0617_citD_citrate_lyase,_acyl_carrier_(gamma)_subunit	2	0	0
b0618_citC_[citrate_[pro-3S]-lyase]_ligase	10	0	0
b0619_dpiB_sensory_histidine_kinase_in_two-component_regulatory_system_with_citB	1374	1240	1122
b0620_dpiA_DNA-binding_response_regulator_in_two-component_regulatory_system_with_citA	844	788	732
b0621_dcuC_anaerobic_C4-dicarboxylate_transport	972	858	745
b0622_pagP_phospholipid:lipid_A_palmitoyltransferase	994	949	903
b0623_cspE_DNA-binding_transcriptional_repressor	1795509	1795491	1795478
b0624_crcB_inner_membrane_protein_associated_with_chromosome_condensation	1836	1805	1774
b0627_tatE_TatABCE_protein_translocation_system_subunit	6619	6603	6586
b0628_lipA_lipoate_synthase	29976	29897	29818
b0629_ybeF_predicted_DNA-binding_transcriptional_regulator	929	851	773
b0630_lipB_octanoyltransferase;_octanoyl-[ACP]:protein_N-octanoyltransferase	9358	9305	9253
b0631_ybeD_conserved_protein,_UPF0250_family	46618	46596	46575
b0632_dacA_D-alanyl-D-alanine_carboxypeptidase_(penicillin-binding_protein_5)	37794	37695	37596
b0633_rlpA_septal_ring_protein,_suppressor_of_prc,_minor_lipoprotein	10899	10810	10721
b0634_mrdB_cell_wall_shape-determining_protein	9945	9854	9763
b0635_mrdA_transpeptidase_involved_in_peptidoglycan_synthesis_(penicillin-binding_protein_2)	11381	11225	11069
b0636_rlmH_23S_rRNA_m(3)Psi1915_pseudouridine_methyltransferase;_SAM-dependent	5186	5147	5109
b0637_ybeB_ribosome-associated_protein	8166	8140	8114
b0638_cobC_predicted_alpha-ribazole-5'-P_phosphatase	1690	1640	1590
b0639_nadD_nicotinic_acid_mononucleotide_adenylyltransferase,_NAD(P)-dependent	4455	4403	4350
b0640_holA_DNA_polymerase_III,_delta_subunit	11123	11038	10954
b0641_lptE_LPS_assembly_OM_complex_LptDE,_lipoprotein_component	17104	17056	17009
b0642_leuS_leucyl-tRNA_synthetase	49055	48844	48633
b0643_ybeL_conserved_protein,_DUF1451_family	6944	6905	6866
b0644_ybeQ_conserved_protein	454	390	341
b0645_ybeR_predicted_protein	37	10	3
b0646_djlB_predicted_co-chaperone	206	109	49
b0647_ybeT_conserved_protein,_Sel1_family	156	121	101
b0648_ybeU_conserved_protein,_DUF1266_family	142	85	40
b0649_djlC_Hsc56_co-chaperone_of_HscC	1117	998	884
b0650_hscC_Hsp70_family_chaperone_Hsc62,_binds_to_RpoD_and_inhibits_transcription	3436	3299	3163
b0651_rihA_ribonucleoside_hydrolase_1	55063	54987	54910
b0652_gltL_glutamate,_aspartate_ABC_transporter_ATP-binding_subunit	13906	13847	13787
b0653_gltK_glutamate,_aspartate_ABC_transporter_permease_subunit	10547	10491	10436
b0654_gltJ_glutamate,_aspartate_ABC_transporter_permease_subunit	10536	10475	10415
b0655_gltI_glutamate,_aspartate_binding_protein,_periplasmic;_part_of_GltJKLI_ABC_transporter	48414	48339	48265
b0656_insH_IS5_transposase_and_trans-activator	28746	28663	28580
b0657_lnt_apolipoprotein_N-acyltransferase	12409	12283	12157
b0658_ybeX_predicteed_ion_transport	35920	35848	35776
b0659_ybeY_metal-binding_heat_shock_protein_required_for_rRNA_maturation	10680	10642	10604
b0660_ybeZ_predicted_protein_with_nucleoside_triphosphate_hydrolase_domain	26356	26271	26186
b0661_miaB_tRNA-i(6)A37_methylthiotransferase	9350	9233	9117
b0662_ubiF_2-octaprenyl-3-methyl-6-methoxy-1,4-benzoquinol_oxygenase	4365	4269	4173
b0674_asnB_asparagine_synthetase_B	21026	20890	20753
b0675_nagD_UMP_phosphatase	12831	12770	12708
b0676_nagC_DNA-binding_transcriptional_dual_regulator,_repressor_of_N-acetylglucosamine	8897	8797	8697
b0677_nagA_N-acetylglucosamine-6-phosphate_deacetylase	12216	12122	12028
b0678_nagB_glucosamine-6-phosphate_deaminase	17503	17438	17372
b0679_nagE_fused_N-acetyl_glucosamine_specific_PTS_enzyme:_IIC,_IIB,_and_IIA_components	59778	59618	59459
b0680_glnS_glutamyl-tRNA_synthetase	70593	70457	70321
b0681_chiP_chitoporin,_uptake_of_chitosugars	12619	12504	12389
b0682_chiQ_novel_lipoprotein_induced_by_chitosugars	1502	1476	1449
b0683_fur_DNA-binding_transcriptional_dual_regulator_of_siderophore_biosynthesis_and_transport	92690	92653	92617
b4637_uof_ryhB-regulated_fur_leader_peptide	23753	23746	23739
b0684_fldA_flavodoxin_1	40723	40679	40636
b0685_ybfE_LexA-regulated_conserved_protein	4585	4561	4537
b0686_ybfF_acyl-CoA_esterase_in_vitro	6435	6373	6310
b0687_seqA_regulatory_protein_for_replication_initiation	29077	29033	28988
b0688_pgm_phosphoglucomutase	47584	47449	47315
b0689_ybfP_lipoprotein	1167	1127	1086
b0692_potE_putrescine/proton_symporter:_putrescine/ornithine_antiporter	866	758	654
b0693_speF_ornithine_decarboxylase_isozyme,_inducible	292	165	94
b4590_ybfK_hypothetical_protein	2	0	0
b0694_kdpE_DNA-binding_response_regulator_in_two-component_regulatory_system_with_KdpD	763	708	652
b0695_kdpD_fused_sensory_histidine_kinase_in_two-component_regulatory_system_with_KdpE:_signal_sensing_protein	1211	992	775
b0696_kdpC_potassium_translocating_ATPase,_subunit_C	300	253	210
b0697_kdpB_potassium_translocating_ATPase,_subunit_B	242	106	38
b0698_kdpA_potassium_translocating_ATPase,_subunit_A	131	41	8
b4513_kdpF_potassium_ion_accessory_transporter_subunit	12	5	1
b0699_ybfA_predicted_protein	3878	3861	3844
b0700_rhsC_rhsC_element_core_protein_RshC	1100	793	576
b0702_ybfB_predicted_membrane_protein	134	108	81
b0704_ybfC_predicted_protein	140	93	51
b0706_ybfD_conserved_protein	90	37	9
b0707_ybgA_conserved_protein,_DUF1722_family	390	349	307
b0708_phr_deoxyribodipyrimidine_photolyase,_FAD-binding	1069	954	843
b0709_dtpD_dipeptide_and_tripeptide_permease_D	1271	1150	1029
b0710_ybgI_conserved_metal-binding_protein,_NIF3_family	14117	14056	13995
b0711_ybgJ_predicted_enzyme_subunit	5833	5779	5726
b0712_ybgK_predicted_enzyme_subunit	7393	7317	7240
b0713_ybgL_conserved_protein,_UPF0271_family	4274	4214	4154
b0714_nei_endonuclease_VIII/_5-formyluracil/5-hydroxymethyluracil_DNA_glycosylase	3320	3255	3190
b0715_abrB_regulator_of_aidB_expression;_inner_membrane_protein	1221	1135	1056
b0716_ybgO_predicted_fimbrial-like_adhesin_protein	356	271	197
b0717_ybgP_predicted_periplasmic_pilus_chaperone	284	224	165
b0718_ybgQ_predicted_outer_membrane_protein	422	226	82
b0719_ybgD_predicted_fimbrial-like_adhesin_protein	965	919	872
b0720_gltA_citrate_synthase	451736	451631	451526
b0721_sdhC_succinate_dehydrogenase,_membrane_subunit,_binds_cytochrome_b556	121838	121806	121775
b0722_sdhD_succinate_dehydrogenase,_membrane_subunit,_binds_cytochrome_b556	79860	79831	79803
b0723_sdhA_succinate_dehydrogenase,_flavoprotein_subunit	224384	224240	224095
b0724_sdhB_succinate_dehydrogenase,_FeS_subunit	102432	102373	102314
b0726_sucA_2-oxoglutarate_decarboxylase,_thiamin-requiring	211276	211047	210818
b0727_sucB_dihydrolipoyltranssuccinase	62581	62481	62382
b0728_sucC_succinyl-CoA_synthetase,_beta_subunit	53232	53136	53041
b0729_sucD_succinyl-CoA_synthetase,_NAD(P)-binding,_alpha_subunit	46979	46908	46837
b0730_mngR_DNA-binding_transcriptional_dual_regulator,_fatty-acyl-binding	4816	4756	4697
b0731_mngA_fused_2-O-a-mannosyl-D-glycerate_specific_PTS_enzymes:_IIA_component/IIB_component/IIC_component	121	32	9
b0732_mngB_alpha-mannosidase	1401	1188	987
b0733_cydA_cytochrome_d_terminal_oxidase,_subunit_I	38709	38581	38453
b0734_cydB_cytochrome_d_terminal_oxidase,_subunit_II	36355	36262	36169
b4515_ybgT_conserved_protein	5952	5943	5934
b0735_ybgE_conserved_protein	4282	4258	4234
b0736_ybgC_acyl-CoA_thioesterase,_involved_in_phospholipid_metabolism	7792	7759	7726
b0737_tolQ_membrane_spanning_protein_in_TolA-TolQ-TolR_complex	11184	11127	11070
b0738_tolR_membrane_spanning_protein_in_TolA-TolQ-TolR_complex	4218	4182	4147
b0739_tolA_membrane_anchored_protein_in_TolA-TolQ-TolR_complex	9320	9217	9113
b0740_tolB_periplasmic_protein	79545	79439	79333
b0741_pal_peptidoglycan-associated_outer_membrane_lipoprotein	141299	141257	141214
b0742_ybgF_periplasmic_TolA-binding_protein	57207	57142	57078
b0750_nadA_quinolinate_synthase,_subunit_A	2021	1936	1851
b0751_pnuC_nicotinamide_mononucleotide_transporter	1656	1597	1538
b0752_zitB_zinc_efflux_system	2911	2834	2757
b0753_ybgS_conserved_protein	281	250	219
b0754_aroG_3-deoxy-D-arabino-heptulosonate-7-phosphate_synthase,_phenylalanine_repressible	54537	54451	54365
b0755_gpmA_phosphoglyceromutase_1	216501	216440	216378
b0756_galM_galactose-1-epimerase_(mutarotase)	21847	21761	21676
b0757_galK_galactokinase	20924	20831	20737
b0758_galT_galactose-1-phosphate_uridylyltransferase	14181	14095	14009
b0759_galE_UDP-galactose-4-epimerase	28021	27938	27855
b0760_modF_fused_molybdate_transporter_subunits_of_ABC_superfamily:_ATP-binding_components	19764	19644	19523
b0761_modE_DNA-binding_transcriptional_repressor_for_the_molybdenum_transport_operon_modABC	5054	4989	4925
b0762_ybhT_predicted_protein	41317	41305	41292
b0763_modA_molybdate_transporter_subunit	17686	17623	17560
b0764_modB_molybdate_transporter_subunit	8473	8416	8360
b0765_modC_molybdate_transporter_subunit	9273	9187	9100
b0766_ybhA_pyridoxal_phosphate_(PLP)_phosphatase	1766	1699	1632
b0767_pgl_6-phosphogluconolactonase	12458	12377	12295
b0768_ybhD_predicted_DNA-binding_transcriptional_regulator	324	253	199
b0769_ybhH_conserved_protein	83	25	1
b0770_ybhI_predicted_transporter	159	66	19
b0771_ybhJ_predicted_hydratase	360	184	91
b0772_ybhC_acyl-CoA_thioesterase,_lipoprotein	9211	9106	9001
b0773_ybhB_kinase_inhibitor_homolog,_UPF0098_family	4967	4928	4889
b0774_bioA_7,8-diaminopelargonic_acid_synthase,_PLP-dependent	473	368	269
b0775_bioB_biotin_synthase	321	236	154
b0776_bioF_8-amino-7-oxononanoate_synthase	195	110	47
b0777_bioC_malonyl-CoA_methyltransferase,_SAM-dependent	234	174	118
b0778_bioD_dethiobiotin_synthetase	286	231	175
b0779_uvrB_excinulease_of_nucleotide_excision_repair,_DNA_damage_recognition_component	10382	10216	10051
b0780_ybhK_predicted_transferase_with_NAD(P)-binding_Rossmann-fold_domain	8478	8404	8330
b0781_moaA_molybdopterin_biosynthesis_protein_A	7578	7497	7417
b0782_moaB_molybdopterin_biosynthesis_protein_B	2123	2081	2039
b0783_moaC_molybdopterin_biosynthesis,_protein_C	2271	2231	2191
b0784_moaD_molybdopterin_synthase,_small_subunit	649	629	609
b0785_moaE_molybdopterin_synthase,_large_subunit	1589	1552	1515
b0786_ybhL_inner_membrane_protein,_UPF0005_family	16394	16336	16279
b0787_ybhM_inner_membrane_protein,_UPF0005_family	439	380	322
b0788_ybhN_conserved_inner_membrane_protein	170	103	48
b0789_ybhO_cardiolipin_synthase_2	215	117	52
b0790_ybhP_conserved_protein,_endo/exonuclease/phosphatase_family_PFAM_PF03372	107	55	25
b0791_ybhQ_inner_membrane_protein	22266	22233	22199
b0792_ybhR_predicted_transporter_subunit:_membrane_component_of_ABC_superfamily	3551	3461	3370
b0793_ybhS_predicted_transporter_subunit:_membrane_component_of_ABC_superfamily	3292	3200	3107
b0794_ybhF_fused_predicted_transporter_subunits_of_ABC_superfamily:_ATP-binding_components	4927	4785	4643
b0795_ybhG_predicted_membrane_fusion_protein_(MFP)_component_of_efflux_pump,_membrane_anchor	2945	2864	2782
b0796_ybiH_predicted_DNA-binding_transcriptional_regulator	4838	4783	4728
b0797_rhlE_ATP-dependent_RNA_helicase	1420	1308	1197
b0798_ybiA_conserved_protein,_DUF1768_family	2891	2851	2812
b0799_dinG_ATP-dependent_DNA_helicase	9414	9238	9062
b0800_ybiB_predicted_family_3_glycosyltransferase	5616	5537	5458
b0801_ybiC_predicted_dehydrogenase	3141	3052	2964
b0802_ybiJ_predicted_protein	343	322	300
b0803_ybiI_DksA-type_zinc_finger_protein,_function_unknown	199	177	155
b0804_ybiX_conserved_protein,_Fe(II)-dependent_oxygenase_superfamily	426	371	316
b0805_fiu_catecholate_siderophore_receptor_Fiu	2497	2311	2124
b0806_mcbA_colanic_acid_mucoidy_stimulation_protein	314	293	272
b0807_rlmF_23S_rRNA_mA1618_methyltransferase,_SAM-dependent	995	919	844
b0808_ybiO_predicted_mechanosensitive_channel	663	511	438
b0809_glnQ_glutamine_transporter_subunit	9111	9052	8993
b0810_glnP_glutamine_transporter_subunit	9426	9372	9318
b0811_glnH_glutamine_transporter_subunit	28912	28851	28790
b0812_dps_Fe-binding_and_storage_protein	25899	25857	25816
b0813_rhtA_threonine_and_homoserine_efflux_system	1125	1052	979
b0814_ompX_outer_membrane_protein_X	361546	361504	361462
b0815_ybiP_predicted_hydrolase,_inner_membrane	3358	3228	3099
b0816_yliL_predicted_protein	50	29	13
b0817_mntR_DNA-binding_transcriptional_regulator_of_mntH	5514	5476	5438
b0818_ybiR_predicted_transporter	4343	4252	4160
b0819_ybiS_L,D-transpeptidase_linking_Lpp_to_murein	10877	10801	10726
b0820_ybiT_fused_predicted_transporter_subunits_of_ABC_superfamily:_ATP-binding_components	14526	14396	14265
b0821_ybiU_predicted_protein	1940	1837	1733
b0822_ybiV_sugar_phosphatase;_preference_for_fructose-1-P,_ribose-5-P_and_glucose-6-P	8401	8334	8267
b0823_ybiW_predicted_pyruvate_formate_lyase	652	481	373
b0824_ybiY_predicted_pyruvate_formate_lyase_activating_enzyme	64	19	7
b0825_fsaA_fructose-6-phosphate_aldolase_1	605	550	496
b0826_moeB_molybdopterin_synthase_sulfurylase	2274	2213	2152
b0827_moeA_molybdopterin_biosynthesis_protein	3629	3528	3427
b0828_iaaA_Isoaspartyl_peptidase	3787	3708	3629
b0829_gsiA_glutathione_transporter_ATP-binding_protein,_ABC_superfamily	5398	5245	5092
b0830_gsiB_glutathione_periplasmic_binding_protein,_ABC_superfamily_transporter	5436	5310	5184
b0831_gsiC_glutathione_transporter,_permease_component,_ABC_superfamily	1853	1778	1703
b0832_gsiD_glutathione_transporter,_permease_component,_ABC_superfamily	971	896	821
b0833_yliE_predicted_cyclic-di-GMP_phosphodiesterase,_inner_membrane_protein	1675	1483	1291
b0834_yliF_predicted_diguanylate_cyclase	1094	985	876
b0835_rimO_ribosomal_protein_S12_methylthiotransferase;_radical_SAM_superfamily	2933	2824	2716
b0836_bssR_repressor_of_biofilm_formation_by_indole_transport_regulation	587	556	524
b0837_yliI_soluble_aldose_sugar_dehydrogenase	242	162	122
b0838_gstB_glutathione_S-transferase	6451	6399	6348
b0839_dacC_D-alanyl-D-alanine_carboxypeptidase_(penicillin-binding_protein_6a)	10589	10491	10393
b0840_deoR_DNA-binding_transcriptional_repressor	5233	5171	5109
b0841_ybjG_undecaprenyl_pyrophosphate_phosphatase	2931	2882	2833
b0842_mdfA_multidrug_efflux_system_protein	1509	1408	1307
b0843_ybjH_predicted_protein	1178	1154	1131
b0844_ybjI_FMN_and_erythrose-4-P_phosphatase	7162	7095	7028
b0845_ybjJ_predicted_transporter	5284	5185	5086
b0846_ybjK_predicted_DNA-binding_transcriptional_regulator	3242	3199	3155
b0847_ybjL_predicted_transporter	5982	5844	5706
b0848_ybjM_inner_membrane_protein	806	775	744
b0849_grxA_glutaredoxin_1,_redox_coenzyme_for_ribonucleotide_reductase_(RNR1a)	2660	2639	2618
b0850_ybjC_conserved_protein,_DUF1418_family	4022	3998	3975
b0851_nfsA_nitroreductase_A,_NADPH-dependent,_FMN-dependent	9248	9189	9129
b0852_rimK_ribosomal_protein_S6_modification_protein	7704	7631	7557
b0853_ybjN_predicted_oxidoreductase	16229	16190	16151
b0854_potF_putrescine_transporter_subunit:_periplasmic-binding_component_of_ABC_superfamily	809	718	627
b0855_potG_putrescine_transporter_subunit:_ATP-binding_component_of_ABC_superfamily	210	123	59
b0856_potH_putrescine_transporter_subunit:_membrane_component_of_ABC_superfamily	145	73	28
b0857_potI_putrescine_transporter_subunit:_membrane_component_of_ABC_superfamily	247	178	114
b0858_ybjO_inner_membrane_protein,_DUF2593_family	1039	999	959
b0859_rlmD_23S_rRNA_m(5)U747_methyltransferase	1123	1031	939
b0860_artJ_arginine_binding_protein,_periplasmic	3013	2953	2893
b0861_artM_arginine_transporter_subunit	3719	3664	3610
b0862_artQ_arginine_transporter_subunit	2807	2749	2690
b0863_artI_arginine_transporter_subunit	6716	6656	6596
b0864_artP_arginine_transporter_subunit	5502	5443	5383
b0865_ybjP_lipoprotein	2842	2800	2758
b0866_ybjQ_conserved_protein,_UPF0145_family	2717	2691	2664
b0867_amiD_1,6-anhydro-N-acetylmuramyl-L-alanine_amidase,_Zn-dependent;_OM_lipoprotein	4093	4025	3957
b0868_ybjS_predicted_NAD(P)H-binding_oxidoreductase_with_NAD(P)-binding_Rossmann-fold_domain	2429	2346	2263
b0869_ybjT_conserved_protein_with_NAD(P)-binding_Rossmann-fold_domain	2863	2746	2629
b0870_ltaE_L-allo-threonine_aldolase,_PLP-dependent	3875	3793	3711
b0871_poxB_pyruvate_dehydrogenase_(pyruvate_oxidase),_thiamin-dependent,_FAD-binding	432	292	164
b0872_hcr_HCP_oxidoreductase,_NADH-dependent	62	17	1
b0873_hcp_hybrid-cluster_[4Fe-2S-2O]_protein_in_anaerobic_terminal_reductases	204	85	21
b0874_ybjE_predicted_transporter	1641	1568	1494
b0875_aqpZ_aquaporin_Z	660	603	548
b0876_ybjD_conserved_protein_with_nucleoside_triphosphate_hydrolase_domain	3966	3830	3694
b0877_ybjX_conserved_protein	10029	9949	9870
b0878_macA_macrolide_transporter_subunit,_membrane_fusion_protein_(MFP)_component	4612	4521	4430
b0879_macB_fused_macrolide_transporter_subunits_of_ABC_superfamily:_ATP-binding_component/membrane_component	5474	5314	5155
b0880_cspD_inhibitor_of_DNA_replication,_cold_shock_protein_homolog	66305	66287	66268
b0881_clpS_regulatory_protein_for_ClpA_substrate_specificity	30144	30118	30091
b0882_clpA_ATPase_and_specificity_subunit_of_ClpA-ClpP_ATP-dependent_serine_protease,_chaperone_activity	180533	180347	180161
b0884_infA_translation_initiation_factor_IF-1	63154	63136	63118
b0885_aat_leucyl/phenylalanyl-tRNA-protein_transferase	2280	2223	2165
b0886_cydC_fused_glutathione,_cysteine_exporter_subunits_of_ABC_superfamily:_membrane_component/ATP-binding_component	6039	5898	5758
b0887_cydD_fused_glutathione,_cysteine_exporter_subunits_of_ABC_superfamily:_membrane_component/ATP-binding_component	3185	3041	2896
b0888_trxB_thioredoxin_reductase,_FAD/NAD(P)-binding	42199	42120	42041
b0889_lrp_DNA-binding_transcriptional_dual_regulator,_leucine-binding	86565	86525	86484
b0890_ftsK_DNA_translocase_at_septal_ring_sorting_daughter_chromsomes	67745	67418	67092
b0891_lolA_chaperone_for_lipoproteins	16796	16746	16696
b0892_rarA_DNA-dependent_ATPase_involved_in_processing_recombination_intermediates_at_replication_forks	9266	9156	9046
b0893_serS_seryl-tRNA_synthetase,_also_charges_selenocysteinyl-tRNA_with_serine	104184	104079	103973
b0894_dmsA_dimethyl_sulfoxide_reductase,_anaerobic,_subunit_A	1759	1559	1359
b0895_dmsB_dimethyl_sulfoxide_reductase,_anaerobic,_subunit_B	251	200	150
b0896_dmsC_dimethyl_sulfoxide_reductase,_anaerobic,_subunit_C	750	680	611
b0897_ycaC_predicted_hydrolase,_isochorismatase_family	155	105	61
b0898_ycaD_predicted_MFS-type_transporter	1273	1179	1086
b0899_ycaM_predicted_transporter	2425	2308	2191
b0900_ycaN_predicted_DNA-binding_transcriptional_regulator	2125	2051	1976
b0901_ycaK_conserved_protein	415	367	319
b0902_pflA_pyruvate_formate_lyase_activating_enzyme_1	9870	9810	9749
b0903_pflB_pyruvate_formate_lyase_I	167301	167114	166928
b0904_focA_formate_channel	13981	13911	13841
b0905_ycaO_ribosomal_protein_S12_methylthiotransferase_accessory_factor	21193	21049	20905
b0906_ycaP_predicted_inner_membrane_protein,_UPF0702_family	798	741	687
b0907_serC_3-phosphoserine/phosphohydroxythreonine_aminotransferase	29718	29629	29540
b0908_aroA_5-enolpyruvylshikimate-3-phosphate_synthetase	11284	11179	11074
b0909_ycaL_predicted_peptidase_with_chaperone_function	1002	939	877
b0910_cmk_cytidylate_kinase	23849	23793	23737
b0911_rpsA_30S_ribosomal_subunit_protein_S1	1024478	1024346	1024208
b0912_ihfB_integration_host_factor_(IHF),_DNA-binding_protein,_beta_subunit	33118	33095	33071
b0913_ycaI_inner_membrane_protein,_ComEC_family_of_competence_proteins	2144	1959	1774
b0914_msbA_fused_lipid_transporter_subunits_of_ABC_superfamily:_membrane_component/ATP-binding_component	29376	29233	29090
b0915_lpxK_lipid_A_4'kinase	5542	5462	5381
b0916_ycaQ_conserved_protein	2210	2110	2009
b0917_ycaR_conserved_protein,_UPF0434_family	7369	7354	7339
b0918_kdsB_3-deoxy-manno-octulosonate_cytidylyltransferase	14733	14672	14611
b0919_ycbJ_conserved_protein	1631	1558	1485
b0920_ycbC_conserved_protein,_DUF218_superfamily	838	775	711
b0921_smtA_predicted_S-adenosyl-L-methionine-dependent_methyltransferase	14028	13964	13900
b0922_mukF_chromosome_condensin_MukBEF,_kleisin-like_subunit,_binds_calcium	12920	12812	12704
b0923_mukE_chromosome_condensin_MukBEF,_MukE_subunit	13495	13438	13380
b0924_mukB_chromosome_condensin_MukBEF,_ATPase_and_DNA-binding_subunit	66267	65903	65538
b0925_ycbB_murein_L,D-transpeptidase	10342	10191	10040
b0926_ycbK_conserved_protein	30214	30169	30124
b0927_ycbL_predicted_metal-binding_enzyme	24994	24941	24888
b0928_aspC_aspartate_aminotransferase,_PLP-dependent	46962	46865	46767
b0929_ompF_outer_membrane_porin_1a_(Ia;b;F)	570376	570287	570198
b0930_asnS_asparaginyl_tRNA_synthetase	57274	57159	57045
b0931_pncB_nicotinate_phosphoribosyltransferase	21002	20904	20805
b0932_pepN_aminopeptidase_N	53511	53297	53083
b0933_ssuB_alkanesulfonate_transporter_subunit	216	153	95
b0934_ssuC_putative_alkanesulfonate_transporter_subunit	76	34	22
b0935_ssuD_alkanesulfonate_monooxygenase,_FMNH(2)-dependent	80	13	0
b0936_ssuA_putative_aliphatic_sulfonate_binding_protein	73	20	6
b0937_ssuE_NAD(P)H-dependent_FMN_reductase	49	13	2
b0938_elfA_predicted_fimbrial-like_adhesin_protein	372	328	284
b0939_elfD_predicted_periplasmic_pilin_chaperone	70	24	4
b0940_elfC_predicted_outer_membrane_usher_protein	886	678	489
b0941_elfG_predicted_fimbrial-like_adhesin_protein	969	882	794
b0942_ycbU_predicted_fimbrial-like_adhesin_protein	404	359	315
b0943_ycbV_predicted_fimbrial-like_adhesin_protein	405	363	321
b0944_ycbF_predicted_periplasmic_pilini_chaperone	494	436	378
b0945_pyrD_dihydro-orotate_oxidase,_FMN-linked	2287	2204	2121
b0946_zapC_FtsZ-associated_protein	3129	3085	3041
b0947_ycbX_predicted_2Fe-2S_cluster-containing_protein;_6-N-hydroxylaminopurine_resistance_protein	17318	17227	17136
b0948_rlmL_23S_rRNA_mG2445_methyltransferase,_SAM-dependent	7312	7140	6967
b0949_uup_fused_predicted_transporter_subunits_of_ABC_superfamily:_ATP-binding_components	12866	12710	12554
b0950_pqiA_paraquat-inducible_membrane_protein_A	4601	4498	4396
b0951_pqiB_paraquat-inducible_protein_B	10869	10735	10601
b0952_ymbA_conserved_protein	3455	3409	3363
b0953_rmf_ribosome_modulation_factor	6929	6915	6901
b0954_fabA_beta-hydroxydecanoyl_thioester_dehydrase	96221	96179	96136
b0955_ycbZ_predicted_peptidase	31503	31359	31215
b0956_matP_Ter_macrodomain_organizer_matS-binding_protein	10632	10595	10558
b0957_ompA_outer_membrane_protein_A_(3a;II*;G;d)	819553	819465	819377
b0958_sulA_SOS_cell_division_inhibitor	12022	11980	11938
b0959_sxy_required_for_expression_of_CRP-S-dependent_promoters	5538	5487	5435
b0960_yccS_inner_membrane_protein	5242	5066	4890
b0961_yccF_inner_membrane_protein,_DUF307_family	1944	1908	1871
b0962_helD_DNA_helicase_IV	7558	7390	7222
b0963_mgsA_methylglyoxal_synthase	66289	66252	66214
b0964_yccT_conserved_protein	265	211	157
b0965_yccU_predicted_CoA-binding_protein_with_NAD(P)-binding_Rossmann-fold_domain	3503	3469	3435
b0966_hspQ_heat_shock_protein_involved_in_degradation_of_mutant_DnaA;_hemimethylated_oriC_DNA-binding_protein	16570	16544	16518
b0967_rlmI_23S_rRNA_m(5)C1962_methyltransferase,_SAM-dependent	3491	3393	3296
b0968_yccX_weak_acylphosphatase	1174	1151	1129
b0969_tusE_sulfurtransferase_required_for_2-thiolation_step_of_mnm(5)-s(2)U34-tRNA_synthesis	2980	2953	2926
b0970_yccA_HflBKC-binding_inner_membrane_protein,_UPF0005_family	73921	73867	73813
b0972_hyaA_hydrogenase_1,_small_subunit	37	10	2
b0973_hyaB_hydrogenase_1,_large_subunit	46	1	0
b0974_hyaC_hydrogenase_1,_b-type_cytochrome_subunit	59	19	3
b0975_hyaD_hydrogenase_1_maturation_protease	97	56	26
b0976_hyaE_probable_HyaA_chaperone	64	32	8
b0977_hyaF_protein_involved_in_nickel_incorporation_into_hydrogenase-1_proteins	171	102	52
b0978_appC_cytochrome_bd-II_oxidase,_subunit_I	622	496	375
b0979_appB_cytochrome_bd-II_oxidase,_subunit_II	578	486	406
b4592_yccB_hypothetical_protein	327	320	312
b0980_appA_phosphoanhydride_phosphorylase	915	809	703
b0981_etk_cryptic_autophosphorylating_protein_tyrosine_kinase_Etk	3554	3375	3197
b0982_etp_phosphotyrosine-protein_phosphatase	138	102	69
b0983_gfcE_lipoprotein_required_for_formation_of_the_O-antigen_capsule,_predicted_exopolysaccharide_export_protein	450	357	269
b0984_gfcD_conserved_protein	276	128	48
b0985_gfcC_conserved_protein	153	92	41
b0986_gfcB_predicted_outer_membrane_lipoprotein	156	109	70
b0987_gfcA_predicted_protein	227	202	179
b4516_insA_IS1_repressor_TnpA	1342	1319	1296
b0988_insB_IS1_transposase_B	340	300	265
b0989_cspH_stress_protein,_member_of_the_CspA-family	1770	1752	1735
b0990_cspG_cold_shock_protein_homolog,_cold-inducible	185875	185857	185840
b0991_ymcE_cold_shock_gene	12101	12082	12063
b4517_gnsA_Multicopy_suppressor_of_secG(Cs)_and_fabA6(Ts);_predicted_regulator_of_phosphatidylethanolamine_synthesis	18552	18537	18523
b0992_yccM_predicted_4Fe-4S_membrane_protein	235	158	90
b0993_torS_hybrid_sensory_histidine_kinase_in_two-component_regulatory_system_with_TorR	1166	946	738
b0994_torT_periplasmic_sensory_protein_associated_with_the_TorRS_two-component_regulatory_system	622	538	454
b0995_torR_DNA-binding_response_regulator_in_two-component_regulatory_system_with_TorS	1274	1218	1161
b0996_torC_trimethylamine_N-oxide_(TMAO)_reductase_I,_cytochrome_c-type_subunit	94	24	1
b0997_torA_trimethylamine_N-oxide_(TMAO)_reductase_I,_catalytic_subunit	605	429	334
b0998_torD_chaperone_involved_in_maturation_of_TorA_subunit_of_trimethylamine_N-oxide_reductase_system_I	287	238	190
b0999_cbpM_modulator_of_CbpA_co-chaperone	1431	1406	1381
b1000_cbpA_curved_DNA-binding_protein,_DnaJ_homologue_that_functions_as_a_co-chaperone_of_DnaK	4249	4173	4098
b1001_yccE_predicted_protein	599	496	395
b1002_agp_glucose-1-phosphatase/inositol_phosphatase	18825	18723	18622
b1003_yccJ_predicted_protein	1413	1394	1375
b1004_wrbA_NAD(P)H:quinone_oxidoreductase	1592	1543	1495
b4518_ymdF_conserved_protein	370	356	341
b1006_rutG_pyrimidine_permease	486	380	289
b1007_rutF_flavin:NADH_reductase	21	1	0
b1008_rutE_malonic_semialdehyde_reductase	10	0	0
b1009_rutD_putative_aminoacrylate_hydrolase	44	14	3
b1010_rutC_putative_aminoacrylate_peracid_reductase	30	7	0
b1011_rutB_ureidoacrylate_amidohydrolase	22	2	0
b1012_rutA_pyrimidine_oxygenase,_FMN-dependent	73	13	0
b1013_rutR_DNA-binding_transcriptional_repressor_for_rut_operon	3840	3788	3736
b1014_putA_fused_DNA-binding_transcriptional_regulator/proline_dehydrogenase/pyrroline-5-carboxylate_dehydrogenase	35129	34805	34481
b1015_putP_proline:sodium_symporter	50563	50439	50316
b1018_efeO_inactive_ferrous_ion_transporter_EfeUOB	3622	3530	3437
b1019_efeB_deferrrochelatase,_periplasmic	2735	2631	2527
b1020_phoH_conserved_protein_with_nucleoside_triphosphate_hydrolase_domain	18774	18687	18600
b1021_pgaD_required_for_biofilm_adhesin_polysaccharide_PGA_synthesis	620	587	553
b1022_pgaC_predicted_glycosyl_transferase	706	597	489
b1023_pgaB_biofilm_adhesin_polysaccharide_PGA_export_lipoprotein_with_a_polysaccharide_deacetylase_activity_needed_for_export	1465	1300	1135
b1024_pgaA_biofilm_adhesin_polysaccharide_PGA_export,_predicted_OM_protein	4536	4338	4139
b1025_ycdT_diguanylate_cyclase	7046	6935	6823
b1026_insF_IS3_transposase_B	533	462	391
b1027_insE_IS3_transposase_A	841	816	792
b1029_ycdU_predicted_inner_membrane_protein	192	128	108
b1033_ghrA_glyoxylate/hydroxypyruvate_reductase_A	5699	5622	5545
b1034_ycdX_predicted_zinc-binding_hydrolase	11440	11380	11320
b1035_ycdY_conserved_protein,_REMP_family	8997	8952	8906
b1036_ycdZ_inner_membrane_protein,_DUF1097_family	37774	37734	37694
b1037_csgG_curli_production_assembly/transport_outer_membrane_lipoprotein	580	512	443
b1038_csgF_outer_membrane_protein_required_for_curli_nucleation_by_CsgB	265	231	197
b1039_csgE_curlin_secretion_specificity_factor	266	234	202
b1040_csgD_DNA-binding_transcriptional_activator_for_csgBA	1145	1091	1038
b1041_csgB_curlin_nucleator_protein,_minor_subunit_in_curli_complex	153	118	101
b1042_csgA_curlin_subunit,_amyloid_curli_fibers,_cryptic	414	377	340
b1043_csgC_curli_assembly_protein	2254	2227	2205
b1044_ymdA_predicted_protein	6016	5990	5965
b1045_ymdB_O-acetyl-ADP-ribose_deacetylase;_RNase_III_inhibitor_during_cold_shock	3356	3313	3269
b1046_ymdC_predicted_hydrolase	2864	2748	2632
b1047_opgC_membrane_protein_required_for_succinylation_of_osmoregulated_periplasmic_glucans_(OPGs)	2304	2209	2114
b1048_opgG_osmoregulated_periplasmic_glucan_(OPG)_biosynthesis_periplasmic_protein	42574	42448	42322
b1049_opgH_membrane_glycosyltransferase	33603	33395	33187
b1050_yceK_lipoprotein,_DUF1375_family	294	275	257
b1051_msyB_multicopy_suppressor_of_secY_and_secA	1399	1369	1338
b1053_mdtG_predicted_drug_efflux_system	1631	1531	1431
b1054_lpxL_lauryl-acyl_carrier_protein_(ACP)-dependent_acyltransferase	6900	6825	6750
b1055_yceA_predicted_rhodanese-related_sulfurtransferase	4948	4862	4776
b1056_yceI_secreted_protein	2124	2077	2030
b1057_yceJ_predicted_cytochrome_b561	778	732	685
b1058_yceO_predicted_protein	51	39	28
b1059_solA_N-methyltryptophan_oxidase,_FAD-binding	10540	10448	10357
b1060_bssS_biofilm_regulator	68664	68643	68622
b1061_dinI_DNA_damage-inducible_protein_I	5788	5768	5748
b1062_pyrC_dihydro-orotase	3987	3902	3816
b1063_yceB_lipoprotein,_DUF1439_family	11680	11634	11588
b1064_grxB_glutaredoxin_2_(Grx2)	16573	16520	16467
b1065_mdtH_multidrug_resistance_efflux_transporter_conferring_overexpression_resistance_to_norfloxacin_and_enoxacin	450	355	272
b1066_rimJ_ribosomal-protein-S5-alanine_N-acetyltransferase	10922	10874	10826
b1067_yceH_conserved_protein,_UPF0502_family	7120	7067	7014
b1068_yceM_predicted_oxidoreductase_with_NAD(P)-binding_Rossmann-fold_domain	4629	4553	4478
b1069_murJ_probable_peptidoglycan_lipid_II_flippase_required_for_murein_synthesis	2973	2848	2722
b1070_flgN_export_chaperone_for_FlgK_and_FlgL	37319	37285	37251
b1071_flgM_anti-sigma_factor_for_FliA_(sigma_28)	30421	30397	30373
b1072_flgA_assembly_protein_for_flagellar_basal-body_periplasmic_P_ring	35129	35075	35021
b1073_flgB_flagellar_component_of_cell-proximal_portion_of_basal-body_rod	64074	64039	64005
b1074_flgC_flagellar_component_of_cell-proximal_portion_of_basal-body_rod	46189	46156	46123
b1075_flgD_flagellar_hook_assembly_protein	73364	73307	73250
b1076_flgE_flagellar_hook_protein	118703	118603	118504
b1077_flgF_flagellar_component_of_cell-proximal_portion_of_basal-body_rod	39705	39643	39581
b1078_flgG_flagellar_component_of_cell-distal_portion_of_basal-body_rod	50103	50039	49975
b1079_flgH_flagellar_protein_of_basal-body_outer-membrane_L_ring	19148	19090	19033
b1080_flgI_predicted_flagellar_basal_body_protein	26291	26201	26112
b1081_flgJ_muramidase	15986	15909	15832
b1082_flgK_flagellar_hook-filament_junction_protein_1	109852	109717	109582
b1083_flgL_flagellar_hook-filament_junction_protein	86981	86903	86825
b1084_rne_fused_ribonucleaseE:_endoribonuclease/RNA-binding_protein/RNA_degradosome_binding_protein	115030	114769	114508
b1085_yceQ_predicted_protein	42	31	22
b1086_rluC_23S_rRNA_pseudouridine_synthase;_specific_to_U955,_U2504,_and_U2580	14042	13963	13885
b1087_yceF_Maf-like_protein	4052	4005	3957
b1088_yceD_conserved_protein,_DUF177_family	232506	232464	232421
b1089_rpmF_50S_ribosomal_subunit_protein_L32	137845	137831	137817
b1090_plsX_probable_phosphate_acyltransferase	23688	23601	23513
b1091_fabH_3-oxoacyl-[acyl-carrier-protein]_synthase_III	30372	30294	30216
b1092_fabD_malonyl-CoA-[acyl-carrier-protein]_transacylase	60257	60181	60105
b1093_fabG_3-oxoacyl-[acyl-carrier-protein]_reductase	152874	152813	152753
b1094_acpP_acyl_carrier_protein_(ACP)	495514	495494	495475
b1095_fabF_3-oxoacyl-[acyl-carrier-protein]_synthase_II	125836	125734	125633
b1096_pabC_4-amino-4-deoxychorismate_lyase_component_of_para-aminobenzoate_synthase_multienzyme_complex	2883	2817	2751
b1097_yceG_predicted_aminodeoxychorismate_lyase	4317	4233	4149
b1098_tmk_thymidylate_kinase	3059	3007	2954
b1099_holB_DNA_polymerase_III,_delta_prime_subunit	4023	3941	3859
b1100_ycfH_predicted_DNAse	5255	5190	5125
b1101_ptsG_fused_glucose-specific_PTS_enzymes:_IIB_component/IIC_component	384340	384223	384106
b1102_fhuE_ferric-rhodotorulic_acid_outer_membrane_transporter	2529	2350	2171
b1103_hinT_purine_nucleoside_phosphoramidase,_dadA_activator_protein	19284	19255	19225
b1104_ycfL_predicted_protein	12540	12510	12479
b1105_lpoB_outer_membrane_lipoprotein	12015	11963	11911
b1106_thiK_thiamin_kinase	7235	7167	7100
b1107_nagZ_beta_N-acetyl-glucosaminidase	14101	14017	13933
b1108_ycfP_conserved_protein	15869	15824	15780
b1109_ndh_respiratory_NADH_dehydrogenase_2/cupric_reductase	7323	7216	7110
b1110_ycfJ_predicted_protein	629	585	540
b1111_ycfQ_repressor_for_bhsA(ycfR)	2692	2641	2589
b1112_bhsA_biofilm,_cell_surface_and_signaling_protein	880	859	838
b1113_ycfS_L,D-transpeptidase_linking_Lpp_to_murein	3276	3197	3118
b1114_mfd_transcription-repair_coupling_factor	25631	25349	25067
b1115_ycfT_inner_membrane_protein	195	126	72
b1116_lolC_lipoprotein-releasing_system_transmembrane_protein	16138	16039	15941
b1117_lolD_outer_membrane-specific_lipoprotein_transporter_subunit	6918	6860	6803
b1118_lolE_lipoprotein-releasing_system_transmembrane_protein	16468	16366	16264
b1119_nagK_N-acetyl-D-glucosamine_kinase	10880	10806	10731
b1120_cobB_deacetylase_of_acs_and_cheY,_regulates_chemotaxis	6995	6936	6876
b1121_ycfZ_inner_membrane_protein	368	304	241
b1122_ymfA_conserved_inner_membrane_protein	375	337	299
b1123_potD_polyamine_transporter_subunit	28195	28109	28023
b1124_potC_polyamine_transporter_subunit	3588	3523	3458
b1125_potB_polyamine_transporter_subunit	2257	2190	2122
b1126_potA_polyamine_transporter_subunit	6957	6864	6771
b1127_pepT_peptidase_T	9310	9210	9110
b1128_ycfD_cupin_superfamily_protein	13537	13445	13353
b1129_phoQ_sensory_histidine_kinase_in_two-component_regulatory_system_with_PhoP	16790	16671	16551
b1130_phoP_DNA-binding_response_regulator_in_two-component_regulatory_system_with_PhoQ	27037	26982	26927
b1131_purB_adenylosuccinate_lyase	11242	11130	11018
b1132_hflD_predicted_lysogenization_regulator	3906	3853	3801
b1133_mnmA_tRNA_(5-methylaminomethyl-2-thiouridylate)-methyltransferase	9902	9811	9721
b1134_nudJ_bifunctional_thiamin_pyrimidine_pyrophosphate_hydrolase/_thiamin_pyrophosphate_hydrolase	1654	1616	1579
b1135_rluE_23S_rRNA_U2457_pseudouridine_synthase	3253	3199	3147
b1136_icd_e14_prophage;_isocitrate_dehydrogenase,_specific_for_NADP+	350762	350660	350558
b1137_ymfD_e14_prophage;_predicted_SAM-dependent_methyltransferase	7878	7824	7769
b1138_ymfE_e14_prophage;_predicted_inner_membrane_protein	9266	9208	9151
b1139_lit_e14_prophage;_cell_death_peptidase,_inhibitor_of_T4_late_gene_expression	3575	3502	3429
b1140_intE_e14_prophage;_predicted_integrase	1014	922	830
b1141_xisE_e14_prophage;_predicted_excisionase	226	206	186
b1143_ymfI_e14_prophage;_predicted_protein	5700	5672	5644
b1144_ymfJ_e14_prophage;_predicted_protein	308	283	257
b1145_cohE_e14_prophage;_repressor_protein_phage_e14	10980	10924	10869
b1146_croE_e14_prophage;_predicted_DNA-binding_transcriptional_regulator	61	45	31
b1147_ymfL_e14_prophage;_predicted_DNA-binding_transcriptional_regulator	121	82	48
b1148_ymfM_e14_prophage;_predicted_protein	54	27	8
b1150_ymfR_e14_prophage;_predicted_protein	6	0	0
b1153_ymfQ_prohage_e14_tail_protein_homolog	36	5	0
b1154_stfP_e14_prophage;_predicted_protein	66	21	1
b1155_tfaP_e14_prophage;_predicted_protein	79	46	20
b1156_tfaE_e14_prophage;_predicted_tail_fiber_assembly_protein	137	88	46
b1158_pinE_e14_prophage;_site-specific_DNA_recombinase	74	31	8
b1159_mcrA_e14_prophage;_5-methylcytosine-specific_restriction_endonuclease_B	6893	6825	6757
b1160_iraM_RpoS_stabilzer_during_Mg_starvation,_anti-RssB_factor	473	447	420
b1161_ycgX_predicted_protein	861	828	795
b1162_ycgE_repressor_of_blue_light-responsive_genes	16403	16344	16284
b1163_ycgF_anti-repressor_for_YcgE,_blue_light-responsive;_FAD-binding;_has_c-di-GMP_phosphodiesterase-like_EAL_domain,_but_does_not_degrade_c-di-GMP	24080	23981	23882
b1164_ycgZ_connector_protein_for_RcsB_regulation_of_biofilm_and_acid-resistance	2317	2298	2278
b1165_ymgA_connector_protein_for_RcsB_regulation_of_biofilm	1535	1513	1491
b1166_ariR_connector_protein_for_RcsB_regulation_of_biofilm_and_acid-resistance	1034	1013	991
b1167_ymgC_predicted_protein	897	876	856
b1168_ycgG_predicted_cyclic-di-GMP_phosphodiesterase	346	228	144
b4520_ymgF_inner_membrane_division_septum_protein	1013	995	977
b1171_ymgD_predicted_protein	2381	2354	2327
b1172_ymgG_conserved_protein,_UPF0757_family	1634	1606	1578
b4593_ymgI_hypothetical_protein	687	674	665
b4594_ymgJ_hypothetical_protein	33	18	5
b1174_minE_cell_division_topological_specificity_factor	40838	40816	40794
b1175_minD_membrane_ATPase_of_the_MinC-MinD-MinE_system	97737	97671	97604
b1176_minC_cell_division_inhibitor	44523	44466	44409
b1177_ycgJ_predicted_protein	4614	4584	4554
b1178_pliG_predicted_protein	3267	3234	3201
b1179_ycgL_conserved_protein	9707	9683	9659
b1180_ycgM_predicted_isomerase/hydrolase	9716	9662	9608
b1181_ycgN_conserved_protein	4481	4444	4406
b1182_hlyE_hemolysin_E	196	123	57
b1183_umuD_DNA_polymerase_V,_subunit_D	713	679	644
b1184_umuC_DNA_polymerase_V,_subunit_C	1083	979	875
b1185_dsbB_oxidoreductase_that_catalyzes_reoxidation_of_DsbA_protein_disulfide_isomerase_I	11806	11762	11719
b1186_nhaB_sodium:proton_antiporter	22358	22232	22106
b1187_fadR_DNA-binding_transcriptional_dual_regulator_of_fatty_acid_metabolism	33404	33345	33287
b1188_ycgB_conserved_protein	1555	1430	1304
b1189_dadA_D-amino_acid_dehydrogenase	50021	49915	49809
b1190_dadX_alanine_racemase_2,_PLP-binding	30693	30605	30517
b1191_cvrA_predicted_cation/proton_antiporter	11498	11356	11214
b1192_ldcA_L,D-carboxypeptidase_A	3976	3901	3826
b1193_emtA_lytic_murein_endotransglycosylase_E	2951	2901	2851
b1194_ycgR_flagellar_velocity_braking_protein,_c-di-GMP-regulated	9552	9492	9431
b1195_ymgE_predicted_inner_membrane_protein	60	39	21
b1196_ycgY_predicted_protein	190	153	118
b1197_treA_periplasmic_trehalase	2306	2168	2029
b1198_dhaM_fused_predicted_dihydroxyacetone-specific_PTS_enzymes:_HPr_component/EI_component	73100	72984	72868
b1199_dhaL_dihydroxyacetone_kinase,_C-terminal_domain	26000	25948	25896
b1200_dhaK_dihydroxyacetone_kinase,_PTS-dependent,_dihydroxyacetone-binding_subunit	48089	48001	47914
b1201_dhaR_DNA-binding_transcription_activator_of_the_dhaKLM_operon	7000	6843	6686
b1202_ycgV_predicted_adhesin	2209	1975	1743
b1203_ychF_ATPase,_K+-dependent,_ribosome-associated	38713	38624	38535
b1204_pth_peptidyl-tRNA_hydrolase	4608	4560	4512
b1205_ychH_predicted_inner_membrane_protein	21260	21237	21214
b1206_ychM_predicted_transporter	2604	2467	2329
b1207_prs_phosphoribosylpyrophosphate_synthase	36021	35943	35866
b1208_ispE_4-diphosphocytidyl-2-C-methylerythritol_kinase	14333	14263	14194
b1209_lolB_OM_lipoprotein_required_for_localization_of_lipoproteins	7018	6967	6916
b1210_hemA_glutamyl_tRNA_reductase	14979	14877	14774
b1211_prfA_peptide_chain_release_factor_RF-1	11153	11064	10976
b1212_prmC_N5-glutamine_methyltransferase,_modifies_release_factors_RF-1_and_RF-2	4742	4673	4605
b1213_ychQ_predicted_inner_membrane_protein,_SIRB_family	6609	6576	6544
b1214_ychA_conserved_protein	18384	18318	18252
b1215_kdsA_3-deoxy-D-manno-octulosonate_8-phosphate_synthase	26212	26142	26073
b4419_ldrA_toxic_polypeptide,_small	92	84	75
b4421_ldrB_toxic_polypeptide,_small	39	30	21
b4423_ldrC_toxic_polypeptide,_small	101	92	83
b1216_chaA_calcium/sodium:proton_antiporter	22294	22204	22114
b1217_chaB_cation_transport_regulator	491	472	453
b1218_chaC_cation_transport_regulator	1954	1897	1840
b1219_ychN_conserved_protein	17613	17584	17555
b1220_ychO_predicted_invasin	5136	5022	4908
b1221_narL_DNA-binding_response_regulator_in_two-component_regulatory_system_with_NarX_(or_NarQ)	4513	4460	4407
b1222_narX_sensory_histidine_kinase_in_two-component_regulatory_system_with_NarL	6358	6211	6064
b1223_narK_nitrate/nitrite_transporter	3564	3450	3336
b1224_narG_nitrate_reductase_1,_alpha_subunit	7047	6741	6434
b1225_narH_nitrate_reductase_1,_beta_(Fe-S)_subunit	1546	1420	1294
b1226_narJ_molybdenum-cofactor-assembly_chaperone_subunit_(delta_subunit)_of_nitrate_reductase_1	416	358	301
b1227_narI_nitrate_reductase_1,_gamma_(cytochrome_b(NR))_subunit	738	682	627
b1229_tpr_protamine-like_protein	1796	1789	1782
b1232_purU_formyltetrahydrofolate_hydrolase	30288	30219	30150
b1233_ychJ_conserved_protein,_UPF0225_family	16990	16953	16915
b1234_rssA_predicted_phospholipase,_patatin-like_family	8213	8139	8065
b1235_rssB_response_regulator_binding_RpoS_to_initiate_proteolysis_by_ClpXP;_required_for_the_PcnB-degradosome_interaction_during_stationary_phase	6797	6715	6632
b1236_galU_glucose-1-phosphate_uridylyltransferase	56147	56073	55998
b1237_hns_global_DNA-binding_transcriptional_dual_regulator_H-NS	394142	394108	394075
b1238_tdk_thymidine_kinase/deoxyuridine_kinase	6769	6718	6667
b1241_adhE_fused_acetaldehyde-CoA_dehydrogenase/iron-dependent_alcohol_dehydrogenase/pyruvate-formate_lyase_deactivase	157076	156857	156638
b1242_ychE_predicted_inner_membrane_protein	2314	2261	2208
b1243_oppA_oligopeptide_transporter_subunit	109090	108957	108823
b1244_oppB_oligopeptide_transporter_subunit	23639	23564	23488
b1245_oppC_oligopeptide_transporter_subunit	16695	16621	16547
b1246_oppD_oligopeptide_transporter_subunit	18591	18508	18425
b1247_oppF_oligopeptide_transporter_subunit	16522	16440	16358
b1248_yciU_conserved_protein,_UPF0263_family	10388	10361	10334
b1249_cls_cardiolipin_synthase_1	27133	27014	26894
b4595_yciY_hypothetical_protein	9267	9253	9239
b1250_kch_voltage-gated_potassium_channel	6310	6208	6105
b1251_yciI_predicted_enzyme	19783	19758	19734
b1252_tonB_membrane_spanning_protein_in_TonB-ExbB-ExbD_transport_complex	9115	9056	8997
b1253_yciA_Acyl-CoA_esterase,_role_unknown	3480	3448	3415
b1254_yciB_predicted_inner_membrane_protein	6989	6945	6901
b1255_yciC_inner_membrane_protein,_UPF0259_family	9679	9618	9557
b1256_ompW_outer_membrane_protein_W	1584	1532	1480
b1257_yciE_predicted_rubrerythrin/ferritin-like_metal-binding_protein	713	671	630
b1258_yciF_predicted_rubrerythrin/ferritin-like_metal-binding_protein	236	198	175
b1259_yciG_predicted_protein	10	3	0
b1260_trpA_tryptophan_synthase,_alpha_subunit	4377	4311	4245
b1261_trpB_tryptophan_synthase,_beta_subunit	6067	5969	5872
b1262_trpC_fused_indole-3-glycerolphosphate_synthetase/N-(5-phosphoribosyl)anthranilate_isomerase	6573	6462	6351
b1263_trpD_fused_glutamine_amidotransferase_(component_II)_of_anthranilate_synthase/anthranilate_phosphoribosyl_transferase	3832	3708	3599
b1264_trpE_component_I_of_anthranilate_synthase	363	250	175
b1265_trpL_trp_operon_leader_peptide	116	113	109
b1266_yciV_conserved_protein	6914	6842	6770
b1267_yciO_predicted_RNA_binding_protein	7926	7875	7824
b1268_yciQ_predicted_inner_membrane_protein	3335	3182	3032
b1269_rluB_23S_rRNA_pseudouridylate_synthase	5393	5321	5250
b1270_btuR_cob(I)alamin_adenolsyltransferase/cobinamide_ATP-dependent_adenolsyltransferase	4608	4559	4511
b1271_yciK_predicted_oxoacyl-(acyl_carrier_protein)_reductase,_EmrKY-TolC_system	8193	8131	8069
b1272_sohB_predicted_inner_membrane_peptidase;_multicopy_suppressor_of_htrA(degP)	15927	15841	15755
b1273_yciN_DUF2498_protein_YciN	32672	32651	32631
b1274_topA_DNA_topoisomerase_I,_omega_subunit	106126	105913	105701
b1275_cysB_DNA-binding_transcriptional_dual_regulator,_O-acetyl-L-serine-binding	28917	28837	28757
b4522_ymiA_hypothetical_protein	1160	1150	1139
b4523_yciX_hypothetical_protein	910	896	883
b1276_acnA_aconitate_hydratase_1	22700	22481	22262
b1277_ribA_GTP_cyclohydrolase_II	19413	19364	19316
b1278_pgpB_phosphatidylglycerophosphatase_B	5789	5726	5663
b1279_yciS_inner_membrane_DUF1049_protein_YciS	14840	14815	14789
b1280_yciM_TPR-repeats-containing_protein	18683	18587	18492
b1281_pyrF_orotidine-5'-phosphate_decarboxylase	4507	4446	4386
b1282_yciH_initiation_factor_function_partial_mimic,_SUI1_family	1166	1139	1112
b1283_osmB_lipoprotein	1056	1038	1020
b1284_yciT_global_regulator_of_transcription;_DeoR_family	30780	30719	30658
b4596_yciZ_hypothetical_protein	7353	7339	7325
b1285_gmr_cyclic-di-GMP_phosphodiesterase;_csgD_regulator;_modulator_of_Rnase_II_stability	3099	2937	2774
b4672_ymiB_expressed_protein	17	8	1
b1286_rnb_ribonuclease_II	22003	21844	21686
b1287_yciW_predicted_oxidoreductase	1333	1241	1149
b1288_fabI_enoyl-[acyl-carrier-protein]_reductase,_NADH-dependent	124157	124092	124027
b1289_ycjD_conserved_protein	619	590	561
b1290_sapF_antimicrobial_peptide_transport_ABC_system_ATP-binding_protein	3071	3005	2940
b1291_sapD_antimicrobial_peptide_transport_ABC_system_ATP-binding_protein	5537	5456	5375
b1292_sapC_antimicrobial_peptide_transport_ABC_transporter_permease	1855	1782	1709
b1293_sapB_antimicrobial_peptide_transport_ABC_transporter_permease	3338	3259	3180
b1294_sapA_antimicrobial_peptide_transport_ABC_transporter_periplasmic_binding_protein	5739	5604	5470
b1295_ymjA_predicted_protein	3047	3027	3007
b1296_puuP_putrescine_importer	2740	2627	2514
b1297_puuA_gamma-Glu-putrescine_synthase	10593	10476	10361
b1298_puuD_gamma-Glu-GABA_hydrolase	8051	7988	7926
b1299_puuR_DNA-binding_transcriptional_repressor_for_the_puu_divergon	5241	5196	5150
b1300_puuC_gamma-Glu-gamma-aminobutyraldehyde_dehydrogenase,_NAD(P)H-dependent	253	137	69
b1301_puuB_gamma-Glu-putrescine_oxidase,_FAD/NAD(P)-binding	92	22	2
b1302_puuE_GABA_aminotransferase,_PLP-dependent	94	33	10
b1303_pspF_DNA-binding_transcriptional_activator	3395	3315	3235
b1304_pspA_regulatory_protein_for_phage-shock-protein_operon	6222	6168	6113
b1305_pspB_DNA-binding_transcriptional_regulator_of_psp_operon	876	857	839
b1306_pspC_DNA-binding_transcriptional_activator	1113	1083	1054
b1307_pspD_peripheral_inner_membrane_phage-shock_protein	319	301	283
b1308_pspE_thiosulfate:cyanide_sulfurtransferase_(rhodanese)	27073	27047	27022
b1309_ycjM_predicted_glucosyltransferase	10474	10336	10199
b1310_ycjN_predicted_sugar_transporter_subunit:_periplasmic-binding_component_of_ABC_superfamily	4741	4635	4529
b1311_ycjO_predicted_sugar_transporter_subunit:_membrane_component_of_ABC_superfamily	1017	945	873
b1312_ycjP_predicted_sugar_transporter_subunit:_membrane_component_of_ABC_superfamily	896	827	758
b1313_ycjQ_predicted_oxidoreductase,_Zn-dependent_and_NAD(P)-binding	624	538	452
b1314_ycjR_predicted_enzyme	544	480	415
b1315_ycjS_predicted_oxidoreductase,_NADH-binding	534	448	364
b1316_ycjT_predicted_hydrolase	715	532	369
b1317_ycjU_beta-phosphoglucomutase	73	28	5
b1319_ompG_outer_membrane_porin_G	56	12	4
b1320_ycjW_predicted_DNA-binding_transcriptional_regulator	2971	2889	2807
b1321_ycjX_conserved_protein_with_nucleoside_triphosphate_hydrolase_domain	7911	7797	7682
b1322_ycjF_inner_membrane_protein,_UPF0283_family	3991	3905	3818
b1323_tyrR_DNA-binding_transcriptional_dual_regulator,_tyrosine-binding	22257	22131	22005
b1324_tpx_lipid_hydroperoxide_peroxidase	195155	195114	195073
b1325_ycjG_L-Ala-D/L-Glu_epimerase	4450	4371	4292
b1326_mpaA_murein_peptide_amidase_A	3545	3485	3425
b1327_ycjY_predicted_hydrolase	645	570	495
b1328_ycjZ_predicted_DNA-binding_transcriptional_regulator	4293	4220	4146
b1329_mppA_murein_tripeptide_(L-ala-gamma-D-glutamyl-meso-DAP)_transporter_subunit	41004	40872	40740
b1330_ynaI_MscS_family_inner_membrane_protein	3193	3109	3025
b1331_insH_IS5_transposase_and_trans-activator	33949	33866	33783
b1332_ynaJ_predicted_inner_membrane_protein,_DUF2534_family	35381	35360	35339
b1333_uspE_stress-induced_protein	46431	46353	46275
b1334_fnr_DNA-binding_transcriptional_dual_regulator,_global_regulator_of_anaerobic_growth	79747	79686	79625
b1335_ogt_O-6-alkylguanine-DNA:cysteine-protein_methyltransferase	3530	3488	3446
b1336_abgT_p-aminobenzoyl-glutamate_transporter;_membrane_protein	666	548	439
b1337_abgB_p-aminobenzoyl-glutamate_hydrolase,_B_subunit	240	127	56
b1338_abgA_p-aminobenzoyl-glutamate_hydrolase,_A_subunit	179	106	64
b1339_abgR_predicted_DNA-binding_transcriptional_regulator_of_abgABT_operon	4691	4617	4543
b1340_smrA_DNA_endonuclease	1805	1759	1713
b1341_ydaM_diguanylate_cyclase,_csgD_regulator	1212	1111	1010
b1342_ydaN_predicted_Zn(II)_transporter	4947	4867	4787
b1343_dbpA_ATP-dependent_RNA_helicase,_specific_for_23S_rRNA	1202	1090	977
b1344_ttcA_tRNA_2-thiocytidine_biosynthesis_protein	9498	9422	9345
b1345_intR_Rac_prophage;_integrase	2631	2533	2454
b1346_ydaQ_Rac_prophage;_conserved_protein	12	1	0
b1347_ydaC_Rac_prophage;_predicted_protein	78	61	46
b1348_ralR_Rac_prophage;_restriction_alleviation_protein	44	28	12
b1349_recT_Rac_prophage;_recombination_and_repair_protein	569	503	436
b1350_recE_Rac_prophage;_exonuclease_VIII,_5'_->_3'_specific_dsDNA_exonuclease	553	363	228
b1351_racC_Rac_prophage;_predicted_protein	44	22	7
b4526_ydaE_Rac_prophage;_conserved_protein	28	14	2
b1352_kilR_Rac_prophage;_inhibitor_of_ftsZ,_killing_protein	38	20	7
b1353_sieB_Rac_prophage;_phage_superinfection_exclusion_protein	90	54	28
b4527_ydaF_Rac_prophage;_predicted_protein	85	72	60
b1355_ydaG_Rac_prophage;_predicted_protein	128	117	106
b1356_racR_Rac_prophage;_predicted_DNA-binding_transcriptional_regulator	21511	21472	21433
b1357_ydaS_Rac_prophage;_predicted_DNA-binding_transcriptional_regulator	128	103	79
b1358_ydaT_Rac_prophage;_predicted_protein	71	38	15
b1359_ydaU_Rac_prophage;_conserved_protein	243	173	106
b1360_ydaV_Rac_prophage;_predicted_DNA_replication_protein	145	84	37
b4528_rzoR_Rac_prophage;_predicted_lipoprotein	54	38	24
b1363_trkG_Rac_prophage;_potassium_transporter_subunit	4511	4392	4273
b1365_ynaK_Rac_prophage;_conserved_protein	133	111	90
b1370_insH_IS5_transposase_and_trans-activator	1540	1460	1379
b1372_stfR_Rac_prophage;_predicted_tail_fiber_protein	652	462	322
b1373_tfaR_Rac_prophage;_predicted_tail_fiber_assembly_protein	221	174	127
b1374_pinR_Rac_prophage;_predicted_site-specific_recombinase	1226	1178	1130
b1375_ynaE_cold_shock_protein,_function_unknown,_Rac_prophage	3097	3078	3059
b1376_uspF_stress-induced_protein,_ATP-binding_protein	11884	11849	11813
b1377_ompN_outer_membrane_pore_protein_N,_non-specific	361	285	244
b1378_ydbK_fused_predicted_pyruvate-flavodoxin_oxidoreductase:_conserved_protein/conserved_protein/FeS_binding_protein	16570	16281	15993
b4529_ydbJ_predicted_lipoprotein,_DUF333_family	4916	4894	4872
b1379_hslJ_heat-inducible_lipoprotein_involved_in_novobiocin_resistance	1205	1171	1136
b1380_ldhA_fermentative_D-lactate_dehydrogenase,_NAD-dependent	3166	3085	3004
b1381_ydbH_predicted_protein	6289	6073	5857
b1382_ynbE_lipoprotein	962	947	931
b1383_ydbL_conserved_protein	1669	1642	1616
b1384_feaR_DNA-binding_transcriptional_activator_for_tynA_and_feaB	19376	19302	19227
b1385_feaB_phenylacetaldehyde_dehydrogenase	2946	2824	2701
b1386_tynA_tyramine_oxidase,_copper-requiring	659	485	342
b1387_paaZ_fused_oxepin-CoA_hydrolase/3-oxo-5,6-dehydrosuberyl-CoA_semialdehyde_dehydrogenase	266	126	53
b1388_paaA_ring_1,2-phenylacetyl-CoA_epoxidase_subunit	1905	1829	1753
b1389_paaB_ring_1,2-phenylacetyl-CoA_epoxidase_possible_subunit,_not_required_for_in_vitro_activity	629	606	582
b1390_paaC_ring_1,2-phenylacetyl-CoA_epoxidase_subunit	926	865	804
b1391_paaD_ring_1,2-phenylacetyl-CoA_epoxidase_subunit	531	491	450
b1392_paaE_ring_1,2-phenylacetyl-CoA_epoxidase,_NAD(P)H_oxidoreductase_component	674	586	499
b1393_paaF_2,3-dehydroadipyl-CoA_hydratase	400	337	275
b1394_paaG_1,2-epoxyphenylacetyl-CoA_isomerase,_oxepin-CoA-forming	276	212	151
b1395_paaH_3-hydroxyadipyl-CoA_dehydrogenase,_NAD+-dependent	389	272	167
b1396_paaI_thioesterase,_most_active_with_ring-hydroxylated_phenylacetyl-coenzyme_A_thioesters	106	72	41
b1397_paaJ_3-oxoadipyl-CoA/3-oxo-5,6-dehydrosuberyl-CoA_thiolase	5464	5365	5276
b1398_paaK_phenylacetyl-CoA_ligase	3468	3361	3253
b1399_paaX_DNA-binding_transcriptional_repressor_of_phenylacetic_acid_degradation_paa_operon,_phenylacetyl-CoA_inducer	5134	5056	4979
b1400_paaY_predicted_hexapeptide_repeat_acetyltransferase	4868	4819	4771
b4674_ynbG_expressed_protein	0	0	0
b1402_insD_IS2_transposase_TnpB	1240	1166	1092
b1403_insC_IS2_repressor_TnpA	1045	1015	986
b1404_insI_IS30_transposase	8980	8886	8792
b1406_ydbC_predicted_oxidoreductase,_NAD(P)-binding	2836	2765	2695
b1407_ydbD_predicted_PF10971_family_periplasmic_methylglyoxal_resistance_protein	1521	1332	1144
b1408_ynbA_inner_membrane_protein	48	14	3
b1409_ynbB_predicted_CDP-diglyceride_synthase	23	0	0
b1410_ynbC_predicted_hydrolase	725	595	481
b1411_ynbD_predicted_phosphatase_inner_membrane_protein	748	649	560
b1412_azoR_NADH-azoreductase,_FMN-dependent	4136	4086	4037
b1413_hrpA_predicted_ATP-dependent_helicase	13776	13457	13138
b1414_ydcF_conserved_SAM-binding_protein,_DUF218_superfamily	4882	4817	4751
b1415_aldA_aldehyde_dehydrogenase_A,_NAD-linked	400504	400387	400269
b1418_cybB_cytochrome_b561	16440	16396	16353
b1419_ydcA_predicted_protein	4419	4405	4391
b4428_hokB_toxic_polypeptide,_small	2552	2540	2528
b1420_mokB_regulatory_peptide	3058	3045	3031
b1421_trg_methyl-accepting_chemotaxis_protein_III,_ribose_and_galactose_sensor_receptor	32245	32111	31977
b1422_ydcI_predicted_DNA-binding_transcriptional_regulator	74764	74689	74613
b1423_ydcJ_predicted_metalloenzyme	1166	1056	946
b1424_opgD_osmoregulated_periplasmic_glucan_(OPG)_biosynthesis_periplasmic_protein	11829	11693	11558
b1426_ydcH_predicted_protein	11696	11677	11659
b1427_rimL_ribosomal-protein-L7/L12-serine_acetyltransferase	4665	4621	4577
b1428_ydcK_predicted_enzyme	926	846	766
b1429_tehA_potassium-tellurite_ethidium_and_proflavin_transporter	3321	3240	3159
b1430_tehB_tellurite_resistance_protein,_SAM-dependent;_predicted_S-adenosyl-L-methionine-dependent_methyltransferase	7212	7164	7115
b1431_ydcL_lipoprotein	10020	9965	9911
b1432_insQ_IS609_transposase_B	5442	5348	5254
b1433_ydcO_inner_membrane_protein,_predicted_transporter,_function_unknown	1831	1735	1639
b1434_ydcN_predicted_DNA-binding_transcriptional_regulator	1540	1496	1452
b1435_ydcP_predicted_peptidase	4040	3880	3719
b1436_yncJ_predicted_protein	539	520	501
b4532_hicA_mRNA_interferase_toxin_of_the_HicAB_toxin-antitoxin_system	753	739	724
b1438_hicB_antitoxin_for_the_HicAB_toxin-antitoxin_system;_mutational_suppressor_of_null_rpoE_lethality	1559	1525	1491
b1439_ydcR_fused_predicted_DNA-binding_transcriptional_regulator/predicted_amino_transferase	4438	4323	4208
b1440_ydcS_polyhydroxybutyrate_(PHB)_synthase,_ABC_transporter_periplasmic_binding_protein_homolog	329	235	150
b1441_ydcT_predicted_spermidine/putrescine_transporter_subunit	107	34	1
b1442_ydcU_predicted_spermidine/putrescine_transporter_subunit	266	197	140
b1443_ydcV_predicted_spermidine/putrescine_transporter_subunit	83	32	8
b1444_prr_gamma-aminobutyraldehyde_dehydrogenase	470	363	290
b4598_yncL_hypothetical_protein	997	989	981
b1445_ydcX_conserved_protein,_DUF2566_family	513	499	485
b1446_ydcY_predicted_protein	17145	17126	17107
b1447_ydcZ_inner_membrane_protein,_DUF606_family	2196	2159	2123
b1448_yncA_predicted_acyltransferase_with_acyl-CoA_N-acyltransferase_domain	5352	5310	5267
b1449_curA_curcumin/dihydrocurcumin_reductase,_NADPH-dependent	2356	2271	2186
b1450_mcbR_colanic_acid_and_biofilm_gene_transcriptional_regulator,_MqsR-controlled	778	723	669
b1451_yncD_predicted_iron_outer_membrane_transporter	14723	14551	14379
b1452_yncE_ATP-binding_protein,_periplasmic,_function_unknown	26129	26043	25956
b1453_ansP_L-asparagine_transporter	1201	1079	956
b1454_yncG_glutathione_S-transferase_homolog	165	120	90
b1455_yncH_conserved_protein	8	0	0
b1457_ydcD_predicted_protein	1034	994	955
b1460_ydcC_conserved_protein	196	109	54
b1461_pptA_4-oxalocrotonate_tautomerase	2615	2596	2577
b1462_yddH_conserved_protein	261	215	169
b1463_nhoA_N-hydroxyarylamine_O-acetyltransferase	856	786	717
b1464_yddE_conserved_predicted_enzyme,_PhzC-PhzF_family	4317	4244	4171
b1465_narV_nitrate_reductase_2_(NRZ),_gamma_subunit	164	109	61
b1466_narW_nitrate_reductase_2_(NRZ),_delta_subunit_(assembly_subunit)	36	9	1
b1467_narY_nitrate_reductase_2_(NRZ),_beta_subunit	149	43	9
b1468_narZ_nitrate_reductase_2_(NRZ),_alpha_subunit	538	286	177
b1469_narU_nitrate/nitrite_transporter	193	95	50
b1470_yddJ_predicted_protein	30	8	0
b1473_yddG_aromatic_amino_acid_exporter	1515	1443	1371
b1474_fdnG_formate_dehydrogenase-N,_alpha_subunit,_nitrate-inducible	1372	1122	881
b1475_fdnH_formate_dehydrogenase-N,_Fe-S_(beta)_subunit,_nitrate-inducible	447	375	303
b1476_fdnI_formate_dehydrogenase-N,_cytochrome_B556_(gamma)_subunit,_nitrate-inducible	1027	974	921
b1477_yddM_predicted_DNA-binding_transcriptional_regulator	5460	5437	5413
b1478_adhP_ethanol-active_dehydrogenase/acetaldehyde-active_reductase	2228	2145	2063
b1479_maeA_malate_dehydrogenase,_(decarboxylating,_NAD-requiring)_(malic_enzyme)	53941	53802	53663
b1480_sra_Stationary-phase-induced_ribosome-associated_protein	4845	4834	4823
b1481_bdm_biofilm-dependent_modulation_protein	50	32	17
b1482_osmC_Lipoyl-dependent_Cys-based_peroxidase,_hydroperoxide_resistance;_salt-shock_inducible_membrane_protein;_peroxiredoxin	4373	4338	4302
b1483_ddpF_D,D-dipeptide_permease_system,_ATP-binding_component	220	145	79
b1484_ddpD_D,D-dipeptide_permease_system,_ATP-binding_component	215	136	66
b1485_ddpC_D-ala-D-ala_transporter_subunit	352	279	211
b1486_ddpB_D-ala-D-ala_transporter_subunit	319	236	165
b1487_ddpA_D-ala-D-a_la_transporter_subunit	628	501	375
b1488_ddpX_D-ala-D-ala_dipeptidase,_Zn-dependent	233	186	138
b1489_dosP_oxygen_sensor,_c-di-GMP_phosphodiesterase,_heme-regulated;_cold-_and_stationary_phase-induced_bioflim_regulator	1108	912	718
b1490_dosC_diguanylate_cyclase;_cold-_and_stationary_phase-induced_oxygen-dependent_biofilm_regulator;_positively_regulates_csgBAC_and_pgaABCD	1397	1284	1171
b1491_yddW_liprotein,_glycosyl_hydrolase_homolog	1497	1389	1281
b1492_gadC_predicted_glutamate:gamma-aminobutyric_acid_antiporter	551	428	325
b1493_gadB_glutamate_decarboxylase_B,_PLP-dependent	345	232	131
b1494_pqqL_predicted_peptidase	2808	2579	2351
b1495_yddB_predicted_porin_protein	1549	1355	1161
b1496_yddA_fused_predicted_multidrug_transporter_subunits_of_ABC_superfamily:_membrane_component/ATP-binding_component	1127	990	853
b1497_ydeM_conserved_protein	1541	1446	1352
b1498_ydeN_conserved_protein	7284	7147	7009
b1499_ydeO_transcriptional_activator_for_mdtEF	34	4	0
b1500_safA_Two_component_system_connector_membrane_protein,_EvgSA_to_PhoQP	13	1	0
b1501_ydeP_predicted_oxidoreductase	668	483	310
b1502_ydeQ_predicted_fimbrial-like_adhesin_protein	128	55	10
b1503_ydeR_predicted_fimbrial-like_adhesin_protein	99	61	32
b1504_ydeS_predicted_fimbrial-like_adhesin_protein	89	46	17
b1507_hipA_serine_protein_kinase_required_for_perister_formation;_toxin_of_HipAB_toxin-antitoxin_system	3624	3516	3408
b1508_hipB_antitoxin_of_HipAB_toxin-antitoxin_system	1444	1423	1401
b1511_lsrK_autoinducer-2_(AI-2)_kinase	3253	3123	2993
b1512_lsrR_lsr_operon_transcriptional_repressor	6461	6383	6305
b1513_lsrA_Autoinducer_2_import_ATP-binding_protein	566	441	323
b1514_lsrC_Autoinducer_2_import_system_permease_protein	253	169	90
b1515_lsrD_autoinducer_2_import_system_permease_protein	411	330	255
b1516_lsrB_autoinducer_2-binding_protein	717	633	549
b1517_lsrF_putative_autoinducer-2_(AI-2)_aldolase	604	533	461
b1518_lsrG_autoinducer-2_(AI-2)_degrading_protein_LsrG	287	264	240
b1519_tam_trans-aconitate_methyltransferase	503	441	379
b1520_yneE_predicted_inner_membrane_protein,_bestrophin_family	688	613	538
b1521_uxaB_altronate_oxidoreductase,_NAD-dependent	3205	3087	2968
b1522_yneF_predicted_diguanylate_cyclase	3233	3155	3077
b1523_yneG_conserved_protein	1045	1016	986
b1524_yneH_glutaminase	3573	3497	3421
b1525_sad_succinate_semialdehyde_dehydrogenase,_NAD(P)+-dependent	2063	1950	1836
b1526_yneJ_predicted_DNA-binding_transcriptional_regulator	2062	1990	1918
b1527_yneK_predicted_protein	272	182	105
b1528_ydeA_predicted_arabinose_transporter	459	363	288
b1529_marC_inner_membrane_protein,_UPF0056_family	2874	2820	2765
b1530_marR_DNA-binding_transcriptional_repressor_of_multiple_antibiotic_resistance	3499	3463	3428
b1531_marA_DNA-binding_transcriptional_dual_activator_of_multiple_antibiotic_resistance	4838	4807	4776
b1532_marB_predicted_protein	1168	1150	1132
b1533_eamA_cysteine_and_O-acetyl-L-serine_efflux_system	5421	5348	5274
b1534_ydeE_predicted_transporter	5746	5649	5552
b4599_yneM_expressed_protein,_membrane-associated	9689	9681	9674
b1535_ydeH_diguanylate_cyclase,_required_for_pgaD_induction	3697	3624	3551
b1536_ydeI_conserved_protein	115	83	51
b1537_ydeJ_conserved_protein	120	81	49
b1538_dcp_dipeptidyl_carboxypeptidase_II	10873	10705	10538
b1539_ydfG_Malonic_semialdehyde_reductase,_NADPH-dependent;_L-allo-threonine_dehydrogenase,_NAD(P)-dependent;_also_oxidizes_L-serine,_D-serine,_D-threonine_and_3-hydroxyisobutyrate	29696	29635	29574
b1540_ydfH_predicted_DNA-binding_transcriptional_regulator	13039	12983	12927
b1541_ydfZ_selenoprotein,_function_unknown	517	500	484
b1542_ydfI_predicted_D-mannonate_oxidoreductase,_NAD-dependent	683	564	448
b1544_ydfK_cold_shock_protein,_function_unknown,_Qin_prophage	2376	2357	2338
b1545_pinQ_Qin_prophage;_predicted_site-specific_recombinase	1251	1203	1155
b1546_tfaQ_Qin_prophage;_predicted_tail_fibre_assembly_protein	169	122	75
b1547_stfQ_Qin_prophage;_predicted_side_tail_fibre_assembly_protein	156	88	48
b4533_ynfO_hypothetical_protein,_Qin_prophage	25	7	0
b1549_ydfO_Qin_prophage;_predicted_protein	179	145	112
b1550_gnsB_Qin_prophage;_multicopy_suppressor_of_secG(Cs)_and_fabA6(Ts)	23328	23314	23300
b1551_ynfN_Qin_prophage;_cold_shock-induced_protein	232	219	207
b1552_cspI_Qin_prophage;_cold_shock_protein	2642	2625	2607
b1553_rzpQ_Rz-like_equivalent,_Qin_prophage	170	130	91
b4689_rzoQ_probable_Rz1-like_lipoprotein,_Qin_prophage	62	41	23
b1554_rrrQ_Qin_prophage;_predicted_lysozyme	200	156	112
b1555_ydfR_Qin_prophage;_predicted_protein	273	247	222
b1556_essQ_Qin_prophage;_predicted_S_lysis_protein	201	183	165
b1557_cspB_Qin_prophage;_cold_shock_protein	71616	71598	71581
b1558_cspF_Qin_prophage;_cold_shock_protein	4947	4929	4912
b1559_quuQ_Qin_prophage;_predicted_antitermination_protein_Q	973	912	851
b1560_ydfU_Qin_prophage;_predicted_protein	265	179	114
b1561_rem_Qin_prophage;_predicted_protein	355	335	314
b1562_hokD_Qin_prophage;_small_toxic_polypeptide	3651	3638	3626
b1563_relE_Qin_prophage;_toxin_of_the_RelE-RelB_toxin-antitoxin_system	4725	4701	4678
b1564_relB_Qin_prophage;_bifunctional_antitoxin_of_the_RelE-RelB_toxin-antitoxin_system/_transcriptional_repressor	4053	4034	4014
b1565_ydfV_Qin_prophage;_predicted_protein	73	49	32
b1566_flxA_Qin_prophage;_predicted_protein	32770	32743	32716
b1569_dicC_Qin_prophage;_DNA-binding_transcriptional_regulator_for_DicB	198	179	160
b1570_dicA_Qin_prophage;_predicted_regulator_for_DicB	15091	15058	15025
b1571_ydfA_Qin_prophage;_predicted_protein	217	204	191
b1572_ydfB_Qin_prophage;_predicted_protein	211	201	190
b1573_ydfC_conserved_protein,_Qin_prophage	259	241	223
b1575_dicB_Qin_prophage;_cell_division_inhibition_protein	26	15	7
b1576_ydfD_Qin_prophage;_predicted_protein	34	19	8
b1580_rspB_predicted_oxidoreductase,_Zn-dependent_and_NAD(P)-binding	343	260	178
b1581_rspA_bifunctional_D-altronate/D-mannonate_dehydratase	714	614	515
b1582_ynfA_inner_membrane_protein,_UPF0060_family	1034	1007	981
b1583_ynfB_predicted_protein	9907	9879	9851
b1584_speG_spermidine_N1-acetyltransferase	14995	14949	14903
b1585_ynfC_lipoprotein,_UPF0257_family	4377	4319	4261
b1586_ynfD_predicted_protein	3087	3062	3037
b1587_ynfE_probable_selenate_reductase,_periplasmic	201	47	7
b1588_ynfF_S-_and_N-oxide_reductase,_A_subunit,_periplasmic	1111	913	718
b1589_ynfG_oxidoreductase,_Fe-S_subunit	322	272	222
b1590_ynfH_oxidoreductase,_membrane_subunit	3416	3346	3277
b1591_dmsD_twin-argninine_leader-binding_protein_for_DmsA_and_TorA	4727	4677	4626
b1592_clcB_chloride_channel,_voltage-gated	589	487	385
b1593_ynfK_predicted_dethiobiotin_synthetase	3182	3126	3069
b1594_dgsA_Global_DNA-binding_transcriptional_repressor;_autorepressor;_required_for_anaerobic_growth_on_glucosamine	30833	30733	30633
b1595_ynfL_predicted_DNA-binding_transcriptional_regulator	714	641	568
b1596_ynfM_predicted_transporter	3376	3274	3171
b1597_asr_acid_shock-inducible_periplasmic_protein	135	109	84
b4601_ydgU_hypothetical_protein	7	1	0
b1598_ydgD_predicted_peptidase	3940	3873	3806
b1599_mdtI_multidrug_efflux_system_transporter	566	539	512
b1600_mdtJ_multidrug_efflux_system_transporter	1712	1682	1652
b1601_tqsA_pheromone_AI-2_transporter	1282	1197	1112
b1602_pntB_pyridine_nucleotide_transhydrogenase,_beta_subunit	38005	37892	37778
b1603_pntA_pyridine_nucleotide_transhydrogenase,_alpha_subunit	36821	36696	36571
b1604_ydgH_predicted_protein	12765	12688	12611
b1605_ydgI_predicted_arginine/ornithine_antiporter_transporter	1685	1572	1459
b1606_folM_dihydromonapterin_reductase,_NADPH-dependent;_dihydrofolate_reductase_isozyme	1277	1217	1158
b1607_ydgC_inner_membrane_protein,_GlpM_family	4706	4678	4651
b1608_rstA_multicopy_supressor_of_yjeE,_yeaZ_or_ygjD_deletion_lethality,_predicted_response_regulator_of_two-component_regulatory_system_with_sensor_protein_RstB	9353	9294	9235
b1609_rstB_sensory_histidine_kinase_in_two-component_regulatory_system_with_RstA	8370	8263	8157
b1610_tus_inhibitor_of_replication_at_Ter,_DNA-binding_protein	2816	2740	2664
b1611_fumC_fumarate_hydratase_(fumarase_C),aerobic_Class_II	17100	16985	16871
b1612_fumA_fumarate_hydratase_(fumarase_A),_aerobic_Class_I	135507	135372	135237
b1613_manA_mannose-6-phosphate_isomerase	18826	18730	18634
b1614_ydgA_conserved_protein,_DUF945_family	45911	45787	45664
b1615_uidC_predicted_outer_membrane_porin_protein	1156	1052	949
b1616_uidB_glucuronide_transporter	1882	1770	1657
b1617_uidA_beta-D-glucuronidase	7219	7070	6922
b1618_uidR_DNA-binding_transcriptional_repressor	25467	25419	25371
b1619_hdhA_7-alpha-hydroxysteroid_dehydrogenase,_NAD-dependent	7005	6942	6879
b1620_malI_transcriptional_repressor_of_Mal_regulon	4830	4745	4661
b1621_malX_fused_maltose_and_glucose-specific_PTS_enzymes:_IIB_component,_IIC_component	10077	9947	9817
b1622_malY_bifunctional_beta-cystathionase,_PLP-dependent/_regulator_of_maltose_regulon	11041	10945	10849
b1623_add_adenosine_deaminase	21411	21329	21247
b1624_ydgJ_predicted_oxidoreductase	7571	7486	7401
b4409_blr_beta-lactam_resistance_membrane_protein	5035	5025	5015
b1625_cnu_oriC-binding_complex_H-NS/Cnu;_binds_26_bp_cnb_site;_also_forms_a_complex_with_StpA	1599	1581	1564
b1626_ydgK_inner_membrane_protein,_DUF2569_family	5996	5959	5923
b1627_rsxA_electron_transport_complex_protein_required_for_the_reduction_of_SoxR	3658	3611	3563
b1628_rsxB_electron_transport_complex_protein,_iron-sulfur_protein,_required_for_the_reduction_of_SoxR	2176	2129	2081
b1629_rsxC_electron_transport_complex_protein_required_for_the_reduction_of_SoxR;_predicted_membrane-associated_NADH_oxidoreductase	4298	4116	3935
b1630_rsxD_electron_transport_complex_protein_required_for_the_reduction_of_SoxR;_predicted_membrane_protein	2343	2256	2170
b1631_rsxG_electron_transport_complex_protein_required_for_the_reduction_of_SoxR	1264	1214	1163
b1632_rsxE_electron_transport_complex_inner_membrane_NADH-quinone_reductase_required_for_the_reduction_of_SoxR	1455	1398	1341
b1633_nth_DNA_glycosylase_and_apyrimidinic_(AP)_lyase_(endonuclease_III)	2206	2154	2102
b1634_dtpA_dipeptide_and_tripeptide_permease_A	51378	51256	51133
b1635_gstA_glutathionine_S-transferase	5691	5641	5591
b1636_pdxY_pyridoxamine_kinase	6799	6728	6657
b1637_tyrS_tyrosyl-tRNA_synthetase	36805	36700	36596
b1638_pdxH_pyridoxine_5'-phosphate_oxidase	7256	7202	7149
b1639_mliC_inhibitor_of_c-type_lysozyme,_membrane-bound;_predicted_lipoprotein	1154	1127	1100
b1640_anmK_anhydro-N-acetylmuramic_acid_kinase	5504	5413	5322
b1641_slyB_outer_membrane_lipoprotein	53826	53787	53749
b1642_slyA_DNA-binding_transcriptional_activator	21917	21882	21846
b1643_ydhI_predicted_inner_membrane_protein	1187	1167	1148
b1644_ydhJ_predicted_membrane_fusion_protein_(MFP)_of_YdhJK_efflux_pump	3256	3186	3116
b1645_ydhK_Efflux_protein_family_(PET)_component_of_predicted_YdhJK_efflux_pump	2802	2637	2472
b1646_sodC_superoxide_dismutase,_Cu,_Zn	1784	1742	1699
b1647_ydhF_predicted_oxidoreductase	8033	7960	7887
b1648_ydhL_conserved_protein	624	605	585
b1649_nemR_transcriptional_repressor_for_the_nem_operon,_NEM-inactivated	1512	1463	1415
b1650_nemA_N-ethylmaleimide_reductase,_FMN-linked	4038	3948	3859
b1651_gloA_glyoxalase_I,_Ni-dependent	16947	16914	16880
b1652_rnt_ribonuclease_T_(RNase_T)	2858	2805	2752
b1653_lhr_predicted_ATP-dependent_helicase	2303	1926	1553
b1654_grxD_glutaredoxin-4	23364	23335	23307
b1655_ydhO_predicted_peptidase,_C40_clan	9531	9464	9398
b1656_sodB_superoxide_dismutase,_Fe	117196	117148	117101
b1657_ydhP_predicted_transporter	779	683	589
b4602_ynhF_hypothetical_protein	5141	5133	5126
b1658_purR_DNA-binding_transcriptional_repressor,_hypoxanthine-binding	8220	8136	8052
b1659_ydhB_predicted_DNA-binding_transcriptional_regulator	1750	1673	1597
b1660_ydhC_predicted_transporter	3539	3440	3341
b1661_cfa_cyclopropane_fatty_acyl_phospholipid_synthase_(unsaturated-phospholipid_methyltransferase)	8699	8605	8511
b1662_ribC_riboflavin_synthase,_alpha_subunit	25216	25163	25111
b1663_mdtK_multidrug_efflux_system_transporter	2728	2616	2503
b1664_ydhQ_conserved_protein	18229	18126	18023
b1667_ydhR_predicted_monooxygenase	14975	14950	14925
b1668_ydhS_conserved_protein_with_FAD/NAD(P)-binding_domain	894	762	631
b1669_ydhT_conserved_protein	260	193	133
b1670_ydhU_predicted_cytochrome	343	279	225
b1671_ydhX_predicted_4Fe-4S_ferridoxin-type_protein	144	93	57
b1672_ydhW_predicted_protein	306	254	202
b1673_ydhV_predicted_oxidoreductase	387	228	115
b1674_ydhY_predicted_4Fe-4S_ferridoxin-type_protein	113	62	21
b1675_ydhZ_predicted_protein	2244	2227	2210
b1676_pykF_pyruvate_kinase_I	122512	122396	122281
b1677_lpp_murein_lipoprotein	1809635	1809616	1809597
b1678_ynhG_murein_L,D-transpeptidase	2071	1989	1907
b1679_sufE_sulfur_acceptor_protein	965	931	897
b1680_sufS_cysteine_desulfurase,_stimulated_by_SufE;_selenocysteine_lyase,_PLP-dependent	2064	1964	1864
b1681_sufD_FeS_cluster_assembly_protein_of_SufBCD_complex	2469	2365	2261
b1682_sufC_component_of_SufBCD_complex,_ATP-binding_component_of_ABC_superfamily	1340	1279	1218
b1683_sufB_component_of_SufBCD_complex	3604	3482	3361
b1684_sufA_Fe-S_cluster_assembly_protein	954	924	894
b1685_ydiH_predicted_protein	990	974	959
b1686_ydiI_acyl-CoA_esterase_in_vitro	1969	1935	1902
b1687_ydiJ_predicted_FAD-linked_oxidoreductase	9689	9439	9189
b1688_ydiK_inner_membrane_protein,_UPF0118_family	4463	4372	4281
b1689_ydiL_conserved_protein	193	164	134
b1690_ydiM_inner_membrane_protein,_predicted_transporter	201	107	39
b1691_ydiN_Inner_membrane_protein,_predicted_MFS_superfamily_transporter	27	1	0
b1692_ydiB_quinate/shikimate_5-dehydrogenase,_NAD(P)-binding	882	814	760
b1693_aroD_3-dehydroquinate_dehydratase	4260	4198	4136
b1694_ydiF_fused_predicted_acetyl-CoA:acetoacetyl-CoA_transferase:_alpha_subunit/beta_subunit	146	51	14
b1695_ydiO_predicted_acyl-CoA_dehydrogenase	175	81	15
b1696_ydiP_predicted_DNA-binding_transcriptional_regulator	1111	1036	962
b1697_ydiQ_predicted_electron_transfer_flavoprotein_subunit	95	47	21
b1698_ydiR_predicted_electron_transfer_flavoprotein,_FAD-binding_subunit	267	190	127
b1699_ydiS_predicted_oxidoreductase_with_FAD/NAD(P)-binding_domain	184	88	38
b1700_ydiT_predicted_3Fe-4S_ferredoxin-type_protein	36	13	0
b1701_fadK_short_chain_acyl-CoA_synthetase,_anaerobic	181	70	24
b1702_ppsA_phosphoenolpyruvate_synthase	11495	11300	11106
b1703_ppsR_bifunctional_regulatory_protein:_PEP_synthase_kinase_and_PEP_synthase_pyrophosphorylase	2302	2234	2166
b1704_aroH_3-deoxy-D-arabino-heptulosonate-7-phosphate_synthase,_tryptophan_repressible	2026	1941	1855
b1705_ydiE_hemin_uptake_protein_HemP_homolog	2467	2451	2436
b1706_ydiU_conserved_protein,_UPF0061_family	12755	12638	12521
b1707_cdgR_probable_cyclic_di-GMP_regulator,_inactive_EAL_family_phosphodiesterase	3387	3328	3270
b1708_nlpC_predicted_peptidase,_C40_clan,_lipoprotein	6308	6270	6232
b1709_btuD_vitamin_B12_transporter_subunit_:_ATP-binding_component_of_ABC_superfamily	2382	2320	2259
b1710_btuE_glutathione_peroxidase	2968	2923	2878
b1711_btuC_vitamin_B12_transporter_subunit:_membrane_component_of_ABC_superfamily	3095	3015	2935
b1712_ihfA_integration_host_factor_(IHF),_DNA-binding_protein,_alpha_subunit	49169	49144	49120
b1713_pheT_phenylalanine_tRNA_synthetase,_beta_subunit	87775	87581	87386
b1714_pheS_phenylalanine_tRNA_synthetase,_alpha_subunit	19827	19747	19666
b1715_pheM_phenylalanyl-tRNA_synthetase_operon_leader_peptide	483	480	476
b1716_rplT_50S_ribosomal_subunit_protein_L20	260616	260586	260557
b1717_rpmI_50S_ribosomal_subunit_protein_L35	219649	219633	219616
b1718_infC_protein_chain_initiation_factor_IF-3	453032	452987	452943
b1719_thrS_threonyl-tRNA_synthetase	264825	264668	264510
b4535_yniD_predicted_protein	533	524	515
b1722_ydiY_predicted_outer_membrane_protein,_acid-inducible	1833	1771	1709
b1723_pfkB_6-phosphofructokinase_II	2442	2366	2290
b1724_ydiZ_predicted_protein	808	784	760
b1725_yniA_predicted_phosphotransferase/kinase	6987	6917	6846
b1726_yniB_predicted_inner_membrane_protein	8187	8143	8099
b1727_yniC_2-deoxyglucose-6-P_phosphatase	7633	7578	7524
b1728_ydjM_inner_membrane_protein_regulated_by_LexA	2863	2815	2767
b1729_ydjN_predicted_transporter	4489	4375	4262
b1730_ydjO_predicted_protein	136	72	33
b1731_cedA_cell_division_modulator	1484	1464	1444
b1732_katE_catalase_HPII,_heme_d-containing	362	190	78
b1733_chbG_UPF0249_family_protein	1150	1088	1027
b1734_chbF_phospho-chitobiase;_general_6-phospho-beta-glucosidase_activity	1331	1220	1110
b1735_chbR_rRepressor,_chb_operon_for_N,N'-diacetylchitobiose_utilization	2727	2658	2589
b1736_chbA_N,N'-diacetylchitobiose-specific_enzyme_IIA_component_of_PTS	1451	1422	1394
b1737_chbC_N,N'-diacetylchitobiose-specific_enzyme_IIC_component_of_PTS	3977	3866	3755
b1738_chbB_N,N'-diacetylchitobiose-specific_enzyme_IIB_component_of_PTS	5706	5680	5654
b1739_osmE_DNA-binding_transcriptional_activator	12409	12382	12354
b1740_nadE_NAD_synthetase,_NH3/glutamine-dependent	40060	39992	39925
b1741_cho_endonuclease_of_nucleotide_excision_repair	2010	1938	1865
b1742_ves_conserved_protein	2610	2562	2515
b1743_spy_periplasmic_ATP-independent_protein_refolding_chaperone,_stress-induced	2217	2177	2138
b1744_astE_succinylglutamate_desuccinylase	494	415	335
b1745_astB_succinylarginine_dihydrolase	809	699	589
b1746_astD_succinylglutamic_semialdehyde_dehydrogenase	1069	948	827
b1747_astA_arginine_succinyltransferase	1553	1469	1384
b1748_astC_succinylornithine_transaminase,_PLP-dependent	3190	3090	2991
b1749_xthA_exonuclease_III	8406	8340	8274
b1750_ydjX_inner_membrane_protein,_TVP38/TMEM64_family	459	400	342
b1751_ydjY_predicted_protein	510	454	399
b1752_ydjZ_Inner_membrane_protein,_TVP38/TMEM64_family	987	930	872
b1753_ynjA_conserved_protein	705	660	615
b1754_ynjB_conserved_protein	1064	968	873
b1755_ynjC_Predicted_inner_membrane_ABC_transporter_permease,_function_unknown	736	611	491
b1756_ynjD_predicted_transporter_subunit:_ATP-binding_component_of_ABC_superfamily	945	891	838
b1757_ynjE_predicted_thiosulfate_sulfur_transferase	1415	1308	1201
b1758_ynjF_inner_membrane_protein,_phosphatidylglycerophosphate_synthase_homolog	1073	1022	971
b1759_nudG_CTP_pyrophosphohydrolas;_also_hydrolyzes_2-hydroxy-dATP,_8-hydroxy-dGTP,_CTP,_dCTP_and_5-methyl-dCTP	975	941	908
b1760_ynjH_conserved_protein,_DUF1496_family	1995	1973	1950
b1761_gdhA_glutamate_dehydrogenase,_NADP-specific	32567	32457	32347
b1762_ynjI_inner_membrane_protein	3385	3300	3215
b1763_topB_DNA_topoisomerase_III	19154	18993	18833
b1764_selD_selenophosphate_synthase	16831	16745	16660
b1765_ydjA_predicted_oxidoreductase	9584	9539	9494
b1766_sppA_protease_IV_(signal_peptide_peptidase)	23819	23667	23516
b1767_ansA_cytoplasmic_L-asparaginase_I	5857	5774	5691
b1768_pncA_nicotinamidase/pyrazinamidase	3566	3513	3461
b1769_ydjE_predicted_transporter	1667	1556	1445
b1770_ydjF_predicted_DNA-binding_transcriptional_regulator	9195	9133	9071
b1771_ydjG_alpha-Keto_reductase,_NADH-dependent;_can_use_methylglyoxal_as_substrate	1618	1538	1458
b1772_ydjH_predicted_kinase	1384	1307	1229
b1773_ydjI_predicted_aldolase	1758	1689	1621
b1774_ydjJ_predicted_oxidoreductase,_Zn-dependent_and_NAD(P)-binding	1512	1427	1342
b1775_ydjK_predicted_transporter	1364	1251	1138
b1776_ydjL_predicted_oxidoreductase,_Zn-dependent_and_NAD(P)-binding	2153	2065	1977
b1777_yeaC_conserved_protein	20563	20540	20518
b1778_msrB_methionine_sulfoxide_reductase_B	27744	27711	27677
b1779_gapA_glyceraldehyde-3-phosphate_dehydrogenase_A	1216101	1216019	1215937
b1780_yeaD_conserved_protein	15905	15832	15760
b1781_yeaE_aldo-keto_reductase,_methylglyoxal_to_acetol,_NADPH-dependent	5375	5305	5235
b1782_mipA_scaffolding_protein_for_murein_synthesizing_machinery	67797	67735	67674
b1783_yeaG_protein_kinase,_function_unknown;_autokinase	1663	1505	1346
b1784_yeaH_conserved_protein	379	274	174
b1785_yeaI_predicted_diguanylate_cyclase	123	48	12
b1786_yeaJ_predicted_diguanylate_cyclase	1682	1566	1451
b1787_yeaK_conserved_protein	6858	6817	6776
b1788_yoaI_predicted_protein	36	28	19
b1789_yeaL_predicted_inner_membrane_protein,_UPF0756_family	1369	1333	1296
b1790_yeaM_predicted_DNA-binding_transcriptional_regulator	1718	1651	1584
b1791_yeaN_predicted_transporter	1988	1891	1795
b1792_yeaO_conserved_protein	2656	2627	2599
b1793_yoaF_conserved_outer_membrane_lipoprotein	2635	2614	2593
b1794_yeaP_diguanylate_cyclase	10163	10080	9996
b4676_yoaK_expressed_protein,_membrane-associated	1586	1577	1569
b4675_yoaJ_expressed_protein,_membrane-associated	234	228	222
b1795_yeaQ_conserved_protein,_UPF0410_family	3242	3221	3201
b1796_yoaG_predicted_protein	162	147	132
b1797_yeaR_conserved_protein	499	470	440
b1798_leuE_neutral_amino-acid_efflux_system	5884	5831	5779
b1799_dmlR_DNA-binding_transcriptional_activator_for_dmlA	11913	11837	11762
b1800_dmlA_D-malate_oxidase,_NAD-dependent;_probable_tartrate_dehydrogenase	524	435	347
b1801_yeaV_predicted_transporter	933	816	716
b1802_yeaW_predicted_2Fe-2S_cluster-containing_protein	636	544	455
b1803_yeaX_predicted_oxidoreductase	630	551	472
b1804_rnd_ribonuclease_D	9869	9777	9684
b1805_fadD_acyl-CoA_synthetase_(long-chain-fatty-acid--CoA_ligase)	19745	19607	19470
b1806_yeaY_lipoprotein,_RpoE-regulated,_fucntion_unknown	6721	6674	6626
b1807_yeaZ_protease_specific_for_Gcp(YgjD),_essential_for_nucleoid_maintanence	4049	3992	3936
b1808_yoaA_conserved_protein_with_nucleoside_triphosphate_hydrolase_domain	6791	6635	6479
b1809_yoaB_conserved_protein,_UPF0076_famiily	16296	16268	16240
b1810_yoaC_conserved_protein,_DUF1889_family	1980	1955	1931
b1811_yoaH_conserved_protein	3324	3309	3294
b1812_pabB_aminodeoxychorismate_synthase,_subunit_I	1724	1612	1501
b1813_nudL_predicted_NUDIX_hydrolase	2976	2929	2881
b1814_sdaA_L-serine_deaminase_I	20158	20047	19935
b1815_adrB_predicted_phosphodiesterase	408	285	181
b1816_yoaE_fused_predicted_membrane_protein/conserved_protein	13658	13531	13403
b1817_manX_fused_mannose-specific_PTS_enzymes:_IIA_component/IIB_component	326979	326899	326820
b1818_manY_mannose-specific_enzyme_IIC_component_of_PTS	231267	231202	231136
b1819_manZ_mannose-specific_enzyme_IID_component_of_PTS	266123	266054	265984
b1820_yobD_inner_membrane_protein,_UPF0266_family	11712	11675	11637
b1821_yebN_conserved_inner_membrane_protein	625	579	533
b1822_rlmA_23S_rRNA_m(1)G745_methyltransferase	9714	9648	9581
b1823_cspC_stress_protein,_member_of_the_CspA-family	197288	197270	197253
b1824_yobF_predicted_protein	464295	464283	464272
b1825_yebO_predicted_inner_membrane_protein	13422	13399	13375
b1826_mgrB_regulatory_peptide_for_PhoPQ,_feedback_inhibition	5836	5824	5813
b4536_yobH_predicted_protein	3618	3598	3579
b1827_kdgR_DNA-binding_transcriptional_regulator_f_kdgK,_kdgT,_eda	26108	26043	25979
b1828_yebQ_predicted_transporter	1113	1001	889
b1829_htpX_predicted_endopeptidase	49544	49471	49399
b1830_prc_carboxy-terminal_protease_for_penicillin-binding_protein_3	82695	82528	82360
b1831_proQ_RNA_chaperone,_probable_regulator_of_ProP_translation	86070	86013	85956
b1832_msrC_free_methionine-(R)-sulfoxide_reductase	45311	45271	45230
b1833_yebS_inner_membrane_protein	6143	6038	5933
b1834_yebT_conserved_protein	7536	7321	7105
b1835_rsmF_16S_rRNA_m(5)C1407_methyltransferase,_SAM-dependent	3031	2913	2795
b1836_yebV_predicted_protein	392	372	353
b1837_yebW_predicted_protein	829	814	798
b1838_pphA_serine/threonine-specific_protein_phosphatase_1	290	236	182
b1839_yebY_predicted_protein	17958	17930	17902
b1840_yebZ_inner_membrane_protein	24619	24548	24477
b1841_yobA_conserved_protein	22308	22277	22246
b1842_holE_DNA_polymerase_III,_theta_subunit	1525	1506	1487
b1843_yobB_conserved_protein	2833	2779	2725
b1844_exoX_DNA_exonuclease_X	5779	5725	5671
b1845_ptrB_protease_II	5077	4909	4740
b1846_yebE_inner_membrane_protein,_DUF533_family	3612	3558	3504
b1847_yebF_secreted_protein	4486	4457	4428
b1848_yebG_conserved_protein_regulated_by_LexA	8798	8774	8751
b1849_purT_phosphoribosylglycinamide_formyltransferase_2	304	208	119
b1850_eda_multifunctional_2-keto-3-deoxygluconate_6-phosphate_aldolase_and_2-keto-4-hydroxyglutarate_aldolase_and_oxaloacetate_decarboxylase	7848	7796	7743
b1851_edd_6-phosphogluconate_dehydratase	8180	8032	7884
b1852_zwf_glucose-6-phosphate_1-dehydrogenase	81750	81629	81508
b1853_yebK_predicted_DNA-binding_transcriptional_regulator	27775	27704	27633
b1854_pykA_pyruvate_kinase_II	91982	91864	91746
b1855_lpxM_myristoyl-acyl_carrier_protein_(ACP)-dependent_acyltransferase	9270	9191	9112
b1856_yebA_predicted_peptidase	33781	33673	33565
b1857_znuA_zinc_transporter_subunit:_periplasmic-binding_component_of_ABC_superfamily	31275	31198	31122
b1858_znuC_zinc_transporter_subunit:_ATP-binding_component_of_ABC_superfamily	4609	4547	4485
b1859_znuB_zinc_transporter_subunit:_membrane_component_of_ABC_superfamily	2036	1971	1907
b1860_ruvB_ATP-dependent_DNA_helicase,_component_of_RuvABC_resolvasome	5930	5847	5765
b1861_ruvA_component_of_RuvABC_resolvasome,_regulatory_subunit	5020	4970	4920
b4677_yobI_expressed_protein	14	9	4
b1862_yebB_conserved_protein,_DUF830_family	293	244	195
b1863_ruvC_component_of_RuvABC_resolvasome,_endonuclease	7379	7336	7294
b1864_yebC_conserved_protein,_UPF0082_family	20823	20763	20702
b1865_nudB_dihydroneopterin_triphosphate_pyrophosphatase	6184	6147	6110
b1866_aspS_aspartyl-tRNA_synthetase	25319	25174	25029
b1867_yecD_isochorismatase_family_protein	5417	5371	5324
b1868_yecE_conserved_protein,_UPF0759_family	3497	3430	3363
b1869_yecN_inner_membrane_protein,_MAPEG_family	4295	4263	4231
b1870_cmoA_tRNA_cmo(5)U34_methyltransferase,_SAM-dependent	4290	4229	4168
b1871_cmoB_tRNA_mo(5)U34_methyltransferase,_SAM-dependent	4339	4260	4180
b1872_torZ_trimethylamine_N-oxide_reductase_system_III,_catalytic_subunit	1314	1115	916
b1873_torY_TMAO_reductase_III_(TorYZ),_cytochrome_c-type_subunit	512	424	345
b1874_cutC_copper_homeostasis_protein	26981	26920	26858
b1875_yecM_predicted_metal-binding_enzyme	3616	3570	3523
b1876_argS_arginyl-tRNA_synthetase	14331	14189	14048
b1877_yecT_predicted_protein	505	465	425
b1878_flhE_conserved_protein	4343	4311	4279
b1879_flhA_predicted_flagellar_export_pore_protein	24275	24105	23935
b1880_flhB_flagellin_export_apparatus,_substrate_specificity_protein	18727	18633	18539
b1881_cheZ_chemotaxis_regulator,_protein_phosphatase_for_CheY	16386	16334	16281
b1882_cheY_chemotaxis_regulator_transmitting_signal_to_flagellar_motor_component	13803	13771	13739
b1883_cheB_fused_chemotaxis_regulator:_protein-glutamate_methylesterase_in_two-component_regulatory_system_with_CheA	12914	12828	12742
b1884_cheR_chemotaxis_regulator,_protein-glutamate_methyltransferase	11535	11465	11394
b1885_tap_methyl-accepting_protein_IV	31128	30997	30866
b1886_tar_methyl-accepting_chemotaxis_protein_II	55504	55368	55233
b1887_cheW_purine-binding_chemotaxis_protein	22997	22955	22914
b1888_cheA_fused_chemotactic_sensory_histidine_kinase_in_two-component_regulatory_system_with_CheB_and_CheY:_sensory_histidine_kinase/signal_sensing_protein	61550	61389	61228
b1889_motB_protein_that_enables_flagellar_motor_rotation	38882	38806	38730
b1890_motA_proton_conductor_component_of_flagella_motor	44843	44770	44697
b1891_flhC_DNA-binding_transcriptional_dual_regulator_with_FlhD	24121	24074	24026
b1892_flhD_DNA-binding_transcriptional_dual_regulator_with_FlhC	16485	16457	16428
b1893_insB_IS1_transposase_B	573	532	492
b1894_insA_IS1_repressor_TnpA	1526	1503	1481
b1895_uspC_universal_stress_protein	3029	2994	2959
b1896_otsA_trehalose-6-phosphate_synthase	1742	1625	1509
b1897_otsB_trehalose-6-phosphate_phosphatase,_biosynthetic	681	616	550
b4460_araH_fused_L-arabinose_transporter_subunits_of_ABC_superfamily:_membrane_components	940	859	778
b1900_araG_fused_L-arabinose_transporter_subunits_of_ABC_superfamily:_ATP-binding_components	1136	1012	891
b1901_araF_L-arabinose_transporter_subunit	1068	987	906
b1902_ftnB_ferritin_B,_probable_ferrous_iron_reservoir	9142	9101	9059
b4537_yecJ_predicted_protein	8174	8153	8133
b4663_azuC_expressed_protein	935	928	921
b1904_yecR_lipoprotein,_function_unknown	28095	28068	28042
b1905_ftnA_ferritin_iron_storage_protein_(cytoplasmic)	36968	36927	36887
b1906_yecH_predicted_protein	498	479	459
b1907_tyrP_tyrosine_transporter	1807	1708	1609
b1908_yecA_conserved_protein,_UPF0149_family	8263	8209	8154
b1912_pgsA_phosphatidylglycerophosphate_synthetase	12356	12311	12266
b1913_uvrC_excinuclease_UvrABC,_endonuclease_subunit	38342	38192	38043
b1914_uvrY_DNA-binding_response_regulator_in_two-component_regulatory_system_with_BarA	23135	23081	23027
b1915_yecF_conserved_protein,_DUF2594_family	3380	3362	3344
b1916_sdiA_quorum-sensing_transcriptional_activator	18555	18496	18437
b1917_yecC_predicted_transporter_subunit:_ATP-binding_component_of_ABC_superfamily	2877	2815	2754
b1918_yecS_inner_membrane_protein,_predicted_transporter_subunit:_membrane_component_of_ABC_superfamily	2963	2908	2853
b1919_dcyD_D-cysteine_desulfhydrase,_PLP-dependent	6613	6532	6451
b1920_fliY_cystine_transporter_subunit	32720	32655	32589
b1921_fliZ_RpoS_antagonist;_putative_regulator_of_FliA_activity	39424	39379	39333
b1922_fliA_RNA_polymerase,_sigma_28_(sigma_F)_factor	86526	86467	86408
b1923_fliC_flagellar_filament_structural_protein_(flagellin)	1531893	1531774	1531648
b1924_fliD_flagellar_filament_capping_protein	60263	60148	60033
b1925_fliS_flagellar_protein_potentiates_polymerization	19610	19576	19542
b1926_fliT_predicted_chaperone	14836	14806	14776
b1927_amyA_cytoplasmic_alpha-amylase	9291	9170	9048
b1928_yedD_lipoprotein	5292	5258	5224
b1929_yedE_predicted_inner_membrane_protein	12147	12048	11949
b1930_yedF_conserved_protein,_UPF0033_family	3906	3886	3867
b1931_yedK_predicted_protein	291	238	192
b1932_yedL_predicted_acyltransferase	201	162	123
b1937_fliE_flagellar_basal-body_component	16481	16455	16429
b1938_fliF_flagellar_basal-body_MS-ring_and_collar_protein	69530	69394	69258
b1939_fliG_flagellar_motor_switching_and_energizing_component	39492	39411	39330
b1940_fliH_negative_regulator_of_FliI_ATPase_activity	22402	22346	22289
b1941_fliI_flagellum-specific_ATP_synthase	19023	18911	18798
b1942_fliJ_flagellar_protein	7145	7109	7073
b1943_fliK_flagellar_hook-length_control_protein	13288	13196	13103
b1944_fliL_flagellar_biosynthesis_protein	40350	40312	40274
b1945_fliM_flagellar_motor_switching_and_energizing_component	49392	49310	49228
b1946_fliN_flagellar_motor_switching_and_energizing_component	16597	16564	16530
b1947_fliO_flagellar_biosynthesis_protein	12123	12093	12063
b1948_fliP_flagellar_biosynthesis_protein	16684	16624	16563
b1949_fliQ_flagellar_biosynthesis_protein	5148	5126	5104
b1950_fliR_flagellar_export_pore_protein	8025	7961	7896
b1951_rcsA_DNA-binding_transcriptional_activator,_co-regulator_with_RcsB	3008	2957	2906
b1952_dsrB_predicted_protein	6082	6066	6051
b1953_yodD_predicted_protein	217	198	179
b1955_yedP_predicted_mannosyl-3-phosphoglycerate_phosphatase	328	262	203
b1956_yedQ_predicted_diguanylate_cyclase	3532	3394	3255
b1957_yodC_predicted_protein	446	431	416
b1958_yedI_conserved_inner_membrane_protein	2153	2078	2003
b1959_yedA_amino_acid_exporter_for_phenylalanine,_threonine	618	552	497
b1960_vsr_DNA_mismatch_endonuclease_of_very_short_patch_repair	751	713	674
b1961_dcm_DNA_cytosine_methyltransferase	6672	6556	6440
b1962_yedJ_predicted_hydrolase,_HD_superfamily	1967	1910	1853
b1963_yedR_inner_membrane_protein	118	88	60
b1967_hchA_Glyoxalase_III_and_Hsp31_molecular_chaperone	2528	2458	2388
b1968_yedV_predicted_sensory_kinase_in_two-component_regulatory_system_with_YedW	7119	7008	6896
b1969_yedW_predicted_DNA-binding_response_regulator_in_two-component_system_with_YedV	5606	5551	5496
b1970_hiuH_Hydroxyisourate_hydrolase	397	363	329
b1971_yedY_membrane-anchored,_periplasmic_TMAO,_DMSO_reductase	1476	1395	1322
b1972_yedZ_inner_membrane_heme_subunit_for_periplasmic_YedYZ_reductase	558	506	454
b1973_zinT_zinc_and_cadmium_binding_protein,_periplasmic	2214	2160	2107
b1974_yodB_cytochrome_b561_homolog	259	215	172
b1976_mtfA_anti-repressor_for_DgsA(Mlc)	15191	15126	15060
b1978_yeeJ_probable_adhesin	7508	6974	6514
b1981_shiA_shikimate_transporter	12641	12534	12426
b1982_amn_AMP_nucleosidase	24949	24830	24711
b1983_yeeN_conserved_protein,_UPF0082_family	47383	47325	47266
b1985_yeeO_predicted_multdrug_exporter,_MATE_family	830	709	590
b1987_cbl_DNA-binding_transcriptional_activator_for_the_ssuEADCB_and_tauABCD_operons	727	649	572
b1988_nac_DNA-binding_transcriptional_dual_regulator_of_nitrogen_assimilation	996	921	846
b1990_erfK_L,D-transpeptidase_linking_Lpp_to_murein	2592	2516	2439
b1991_cobT_nicotinate-nucleotide--dimethylbenzimidazole_phosphoribosyltransferase	1414	1326	1238
b1992_cobS_cobalamin_synthase	483	422	362
b1993_cobU_bifunctional_cobinamide_kinase/_cobinamide_phosphate_guanylyltransferase	1604	1559	1514
b1994_insH_IS5_transposase_and_trans-activator	17257	17174	17091
b1996_insD_IS2_transposase_TnpB	1310	1236	1162
b1997_insC_IS2_repressor_TnpA	954	924	894
b2000_flu_CP4-44_prophage;_antigen_43_(Ag43)_phase-variable_biofilm_formation_autotransporter	3623	3367	3112
b2001_yeeR_CP4-44_prophage;_predicted_membrane_protein	797	672	547
b2002_yeeS_CP4-44_prophage;_predicted_DNA_repair_protein	174	146	126
b2003_yeeT_CP4-44_prophage;_predicted_protein	5	0	0
b2004_yeeU_CP4-44_prophage;_antitoxin_of_the_YeeV-YeeU_toxin-antitoxin_system	13	0	0
b2005_cbtA_CP4-44_prophage;_toxin_of_the_YeeV-YeeU_toxin-antitoxin_system	15	1	0
b2007_yeeX_conserved_protein,_UPF0265_family	56231	56204	56177
b2008_yeeA_inner_membrane_protein,_FUSC_family	3817	3730	3644
b2009_sbmC_DNA_gyrase_inhibitor	5733	5694	5655
b2010_dacD_D-alanyl-D-alanine_carboxypeptidase_(penicillin-binding_protein_6b)	2895	2800	2704
b2011_sbcB_exonuclease_I	13695	13579	13462
b2012_yeeD_conserved_protein	922	903	885
b2013_yeeE_inner_membrane_protein,_UPF0394_family	782	696	620
b2014_plaP_putrescine_importer,_low_affinity	6581	6470	6359
b4678_yoeI_expressed_protein	453	448	443
b2015_yeeY_predicted_DNA-binding_transcriptional_regulator	2013	1937	1861
b2016_yeeZ_predicted_epimerase,_with_NAD(P)-binding_Rossmann-fold_domain	15101	15033	14966
b4539_yoeB_toxin_of_the_YoeB-YefM_toxin-antitoxin_system	3716	3695	3674
b2017_yefM_antitoxin_of_the_YoeB-YefM_toxin-antitoxin_system	6589	6569	6548
b2018_hisL_his_operon_leader_peptide	6485	6480	6476
b2019_hisG_ATP_phosphoribosyltransferase	3767	3693	3619
b2020_hisD_bifunctional_histidinal_dehydrogenase/_histidinol_dehydrogenase	2287	2180	2073
b2021_hisC_histidinol-phosphate_aminotransferase	2253	2165	2077
b2022_hisB_fused_histidinol-phosphatase/imidazoleglycerol-phosphate_dehydratase	3274	3187	3100
b2023_hisH_imidazole_glycerol_phosphate_synthase,_glutamine_amidotransferase_subunit_with_HisF	1008	959	911
b2024_hisA_N-(5'-phospho-L-ribosyl-formimino)-5-amino-1-(5'-phosphoribosyl)-4-imidazolecarboxamide_isomerase	1357	1297	1237
b2025_hisF_imidazole_glycerol_phosphate_synthase,_catalytic_subunit_with_HisH	1972	1909	1845
b2026_hisI_fused_phosphoribosyl-AMP_cyclohydrolase/phosphoribosyl-ATP_pyrophosphatase	3115	3065	3015
b2027_cld_regulator_of_length_of_O-antigen_component_of_lipopolysaccharide_chains	49479	49399	49318
b2028_ugd_UDP-glucose_6-dehydrogenase	4119	4024	3929
b2029_gnd_6-phosphogluconate_dehydrogenase,_decarboxylating	255721	255606	255491
b2030_insH_IS5_transposase_and_trans-activator	30888	30804	30721
b2032_wbbK_lipopolysaccharide_biosynthesis_protein	46062	45971	45879
b2033_wbbJ_predicted_lipopolysaccharide_biosynthesis_O-acetyl_transferase	24783	24735	24686
b2034_wbbI_d-Galf:alpha-d-Glc_beta-1,6-galactofuranosyltransferase	42554	42472	42391
b2035_rfc_O-antigen_polymerase	25239	25144	25048
b2036_glf_UDP-galactopyranose_mutase,_FAD/NAD(P)-binding	46538	46448	46357
b2037_rfbX_predicted_polisoprenol-linked_O-antigen_transporter	30632	30530	30428
b2038_rfbC_dTDP-4-deoxyrhamnose-3,5-epimerase	15518	15472	15426
b2039_rfbA_glucose-1-phosphate_thymidylyltransferase	28826	28754	28682
b2040_rfbD_dTDP-4-dehydrorhamnose_reductase_subunit,_NAD(P)-binding,_of_dTDP-L-rhamnose_synthase	24838	24764	24691
b2041_rfbB_dTDP-glucose_4,6_dehydratase,_NAD(P)-binding	40312	40223	40135
b2042_galF_putative_regulatory_subunit_for_GalU	48318	48245	48171
b2043_wcaM_colanic_acid_biosynthesis_protein	1783	1669	1555
b2044_wcaL_predicted_glycosyl_transferase	838	740	655
b2045_wcaK_Colanic_acid_biosynthesis_protein	186	89	28
b2046_wzxC_predicted_colanic_acid_exporter	119	54	25
b2047_wcaJ_predicted_UDP-glucose_lipid_carrier_transferase	52	8	0
b2048_cpsG_phosphomannomutase	83	13	0
b2049_cpsB_mannose-1-phosphate_guanyltransferase	126	45	19
b2050_wcaI_predicted_glycosyl_transferase	94	29	5
b2051_gmm_GDP-mannose_mannosyl_hydrolase	32	8	1
b2052_fcl_bifunctional_GDP-fucose_synthetase:_GDP-4-dehydro-6-deoxy-D-mannose_epimerase/_GDP-4-dehydro-6-L-deoxygalactose_reductase	69	25	9
b2053_gmd_GDP-D-mannose_dehydratase,_NAD(P)-binding	88	30	7
b2054_wcaF_predicted_acyl_transferase	23	0	0
b2055_wcaE_predicted_glycosyl_transferase	44	4	0
b2056_wcaD_predicted_colanic_acid_polymerase	120	34	6
b2057_wcaC_predicted_glycosyl_transferase	103	31	8
b2058_wcaB_predicted_acyl_transferase	16	0	0
b2059_wcaA_predicted_glycosyl_transferase	66	18	1
b2060_wzc_protein-tyrosine_kinase	138	34	7
b2061_wzb_protein-tyrosine_phosphatase	12	0	0
b2062_wza_lipoprotein_required_for_capsular_polysaccharide_translocation_through_the_outer_membrane	48	10	0
b2063_yegH_inner_membrane_protein	7503	7374	7244
b2064_asmA_predicted_assembly_protein	15395	15244	15092
b2065_dcd_2'-deoxycytidine_5'-triphosphate_deaminase	9943	9896	9848
b2066_udk_uridine/cytidine_kinase	6433	6381	6328
b2067_yegE_predicted_diguanylate_cyclase,_GGDEF_domain_signaling_protein	5675	5404	5133
b2068_alkA_3-methyl-adenine_DNA_glycosylase_II	640	571	501
b2069_yegD_predicted_chaperone	952	841	731
b2070_yegI_conserved_protein	886	749	665
b2071_yegJ_predicted_protein	202	164	126
b2072_yegK_predicted_protein	123	65	27
b2073_yegL_conserved_protein	378	324	271
b4667_ibsA_toxic_membrane_protein	8	3	0
b4668_ibsB_toxic_membrane_protein	5	1	0
b2074_mdtA_multidrug_efflux_system,_subunit_A	657	555	453
b2075_mdtB_multidrug_efflux_system,_subunit_B	1365	1109	859
b2076_mdtC_multidrug_efflux_system,_subunit_C	1200	949	708
b2077_mdtD_predicted_transporter_with_no_MDR_phenotype_when_mutated_or_cloned	524	408	293
b2078_baeS_sensory_histidine_kinase_in_two-component_regulatory_system_with_BaeR	838	723	609
b2079_baeR_DNA-binding_response_regulator_in_two-component_regulatory_system_with_BaeS	4768	4709	4650
b2080_yegP_conserved_protein,_UPF0339_family	207	180	153
b2081_yegQ_predicted_peptidase	2363	2252	2141
b2082_ogrK_positive_regulator_of_P2_growth_(insertion_of_P2_ogr_gene_into_the_chromosome)	1117	1099	1082
b2085_yegR_predicted_protein	96	70	44
b2086_yegS_phosphatidylglycerol_kinase,_metal-dependent	292	224	161
b2088_insE_IS3_transposase_A	830	806	781
b2089_insF_IS3_transposase_B	538	467	396
b2091_gatD_galactitol-1-phosphate_dehydrogenase,_Zn-dependent_and_NAD(P)-binding	97258	97173	97088
b2092_gatC_galactitol-specific_enzyme_IIC_component_of_PTS	196930	196818	196708
b2093_gatB_galactitol-specific_enzyme_IIB_component_of_PTS	114581	114557	114534
b2094_gatA_galactitol-specific_enzyme_IIA_component_of_PTS	292462	292425	292388
b2095_gatZ_D-tagatose_1,6-bisphosphate_aldolase_2,_subunit	718642	718541	718434
b2096_gatY_D-tagatose_1,6-bisphosphate_aldolase_2,_catalytic_subunit	568601	568531	568461
b2097_fbaB_fructose-bisphosphate_aldolase_class_I	1442	1356	1270
b2098_yegT_nucleoside_transporter,_low_affinity	1499	1395	1290
b2099_yegU_predicted_hydrolase	1285	1203	1121
b2100_yegV_predicted_kinase	729	650	571
b2101_yegW_predicted_DNA-binding_transcriptional_regulator	1500	1439	1378
b2102_yegX_predicted_hydrolase	980	916	857
b2103_thiD_bifunctional_hydroxy-methylpyrimidine_kinase/_hydroxy-phosphomethylpyrimidine_kinase	508	443	377
b2104_thiM_hydoxyethylthiazole_kinase	1198	1134	1070
b2105_rcnR_DNA-binding_transcriptional_repressor_of_rcnA	2367	2345	2323
b2106_rcnA_membrane_protein_conferring_nickel_and_cobalt_resistance	1016	949	881
b2107_rcnB_periplasmic_modulator_of_Ni_and_Co_efflux	11511	11483	11456
b2108_yehA_predicted_fimbrial-like_adhesin_protein	123	41	3
b2109_yehB_predicted_outer_membrane_protein	325	145	47
b2110_yehC_predicted_periplasmic_pilin_chaperone	85	37	11
b2111_yehD_predicted_fimbrial-like_adhesin_protein	311	267	224
b2112_yehE_predicted_protein	495	472	449
[truncated: 2,148 more rows]
